# Supplementary material for: Integrated analysis of single-cell and bulk RNA sequencing data reveals a myeloid cell-related regulon predicting neoadjuvant immunotherapy response across cancers
Source: J Transl Med. 2024 May 21;22:486. doi: 10.1186/s12967-024-05123-9 (PMC11110189; doi:10.1186/s12967-024-05123-9)
Supplement: Supplementary file 1 — Supplementary Material 1 [file 12967_2024_5123_MOESM1_ESM.csv]

cluster	gene	p_val	avg_log2FC	pct.1	pct.2	p_val_adj
I	CCL18	0	2.883164938	0.642	0.124	0
I	APOC1	0	2.186338963	0.942	0.342	0
I	GPNMB	0	2.147276988	0.98	0.339	0
I	ACP5	0	2.052922066	0.932	0.341	0
I	CHIT1	0	2.021976702	0.376	0.041	0
I	LIPA	0	1.862432612	0.962	0.373	0
I	CTSB	0	1.85592601	1	0.732	0
I	APOC1P1	0	1.84792541	0.607	0.083	0
I	CPM	0	1.838962131	0.851	0.282	0
I	PLD3	0	1.809228883	0.968	0.382	0
I	LPL	0	1.738376159	0.609	0.115	0
I	MRC1	0	1.690536806	0.928	0.333	0
I	CTSD	0	1.689631215	0.997	0.628	0
I	PSAP	0	1.67132855	0.999	0.804	0
I	FBP1	0	1.600109727	0.869	0.367	0
I	LGMN	0	1.579669397	0.885	0.283	0
I	APOE	0	1.557373036	0.969	0.406	0
I	C1QB	0	1.521044098	0.965	0.465	0
I	MSR1	0	1.516282038	0.946	0.317	0
I	RNASE1	0	1.500245351	0.622	0.239	0
I	MS4A4A	0	1.488704519	0.947	0.329	0
I	C1QC	0	1.484393199	0.968	0.43	0
I	SCD	0	1.466599921	0.681	0.137	0
I	PLTP	0	1.458968884	0.807	0.22	0
I	DAB2	0	1.443341167	0.951	0.344	0
I	HLA-DRB5	0	1.441949796	0.551	0.283	0
I	A2M	0	1.441924938	0.912	0.284	0
I	CSTB	0	1.413433461	0.991	0.641	0
I	ANXA2	0	1.410516463	0.992	0.63	0
I	VSIG4	0	1.399400061	0.917	0.314	0
I	CHI3L1	0	1.381585346	0.424	0.116	0
I	GRN	0	1.377864536	0.997	0.672	0
I	GM2A	0	1.368049578	0.859	0.26	0
I	CAPG	0	1.349531072	0.985	0.535	0
I	RGCC	0	1.334903304	0.7	0.221	0
I	LGALS3	0	1.328788995	0.982	0.591	0
I	FN1	0	1.29869369	0.698	0.274	0
I	MTND1P23	0	1.288646497	0.676	0.235	0
I	FTLP3	0	1.279681663	0.642	0.139	0
I	MARCO	0	1.279649283	0.684	0.212	0
I	CYP27A1	0	1.275406725	0.776	0.171	0
I	CD81	0	1.263480085	0.987	0.517	0
I	GCHFR	0	1.254014541	0.647	0.126	0
I	ALDH1A1	0	1.249416212	0.771	0.204	0
I	CTSZ	0	1.231881222	0.986	0.497	0
I	HEXB	0	1.227308423	0.953	0.425	0
I	LAMP1	0	1.225063318	0.968	0.476	0
I	SLCO2B1	0	1.224237463	0.927	0.287	0
I	CTSK	0	1.212000599	0.308	0.047	0
I	LTA4H	0	1.210537315	0.89	0.406	0
I	MTATP6P1	0	1.206052547	0.674	0.23	0
I	GPX1	0	1.204672722	0.673	0.196	0
I	CTSL	0	1.20234757	0.976	0.464	0
I	MS4A7	0	1.199852764	0.95	0.487	0
I	TFRC	0	1.185190665	0.8	0.286	0
I	VAT1	0	1.181498719	0.776	0.152	0
I	TIMP2	0	1.175426931	0.964	0.482	0
I	SERPING1	0	1.142956857	0.857	0.299	0
I	HLA-DRB3	0	1.136760018	0.529	0.122	0
I	NCEH1	0	1.129635481	0.772	0.197	0
I	C1QA	0	1.127441864	0.966	0.471	0
I	IFI6	0	1.109295135	0.862	0.453	0
I	C2	0	1.105363204	0.793	0.196	0
I	TPP1	0	1.093837341	0.96	0.506	0
I	SPARC	0	1.08838857	0.598	0.113	0
I	MT-ATP8	0	1.085233104	0.725	0.311	0
I	CD163	0	1.081670883	0.936	0.402	0
I	MFSD1	0	1.076296255	0.951	0.432	0
I	GPX3	0	1.075179393	0.712	0.147	0
I	PEBP1	0	1.069468333	0.922	0.351	0
I	TREM2	0	1.066952028	0.842	0.216	0
I	CREG1	0	1.053661345	0.949	0.431	0
I	ALDH2	0	1.046747764	0.868	0.404	0
I	CD74	0	1.040326865	1	0.902	0
I	MTND2P28	0	1.024930793	0.557	0.154	0
I	HLA-DMB	0	1.016454216	0.979	0.513	0
I	CD9	0	1.013983809	0.909	0.359	0
I	COMT	0	1.009072996	0.938	0.386	0
I	AKR1B1	0	1.003372238	0.811	0.25	0
I	CD84	0	1.00310925	0.888	0.35	0
I	CD59	0	0.999764015	0.851	0.227	0
I	SDC2	0	0.996549607	0.516	0.126	0
I	LGALS3BP	0	0.980249083	0.847	0.288	0
I	ASAH1	0	0.977779201	0.989	0.624	0
I	COLEC12	0	0.970128089	0.626	0.135	0
I	CXCL16	0	0.96241388	0.964	0.491	0
I	RMDN3	0	0.95949581	0.609	0.114	0
I	SELENOP	0	0.956482229	0.541	0.186	0
I	ATP6AP1	0	0.95318846	0.942	0.409	0
I	DNASE2	0	0.936499895	0.808	0.213	0
I	VIM	0	0.935572199	0.998	0.799	0
I	ACE	0	0.935521335	0.68	0.11	0
I	SCARB2	0	0.932881134	0.908	0.362	0
I	BCAP31	0	0.931312118	0.933	0.396	0
I	PLA2G7	0	0.927482139	0.696	0.233	0
I	IFI27	0	0.927168513	0.501	0.188	0
I	ALCAM	0	0.923625888	0.782	0.27	0
I	ADA2	0	0.918406402	0.938	0.429	0
I	NUPR1	0	0.913307343	0.719	0.154	0
I	AHNAK	0	0.912751567	0.916	0.411	0
I	CD99	0	0.905629658	0.925	0.418	0
I	IDH1	0	0.899010198	0.84	0.267	0
I	FOLR2	0	0.897039041	0.571	0.174	0
I	PTMS	0	0.896636822	0.899	0.315	0
I	MT-TM	0	0.892958752	0.624	0.174	0
I	CD63	0	0.891243851	0.999	0.748	0
I	LGALS9	0	0.883115602	0.91	0.399	0
I	HLA-DOA	0	0.880947931	0.737	0.209	0
I	SLC29A1	0	0.879610899	0.609	0.124	0
I	LHFPL2	0	0.863946994	0.781	0.221	0
I	SLC31A1	0	0.857858334	0.775	0.225	0
I	TMBIM1	0	0.850452365	0.824	0.286	0
I	HSPB1	0	0.848767359	0.915	0.359	0
I	SDC3	0	0.84867064	0.702	0.181	0
I	APLP2	0	0.848276346	0.966	0.567	0
I	PMP22	0	0.846746536	0.795	0.26	0
I	ADAMTSL4	0	0.845877629	0.704	0.249	0
I	GLUL	0	0.843530422	0.989	0.676	0
I	MGLL	0	0.841509675	0.566	0.098	0
I	CALU	0	0.83612536	0.779	0.23	0
I	BHLHE41	0	0.833891958	0.589	0.117	0
I	MGST3	0	0.832880861	0.949	0.409	0
I	SIGLEC1	0	0.83182439	0.714	0.171	0
I	CTSC	0	0.83117309	0.987	0.618	0
I	CALR	0	0.829595485	0.979	0.572	0
I	LRRC75A-AS1	0	0.825165134	0.639	0.168	0
I	COLGALT1	0	0.820859796	0.834	0.281	0
I	GSN	0	0.819797928	0.945	0.499	0
I	VEGFB	0	0.816147859	0.804	0.221	0
I	SLC15A3	0	0.807708831	0.859	0.309	0
I	RBP4	0	0.807637013	0.307	0.029	0
I	MDH1	0	0.806171718	0.9	0.335	0
I	FCGR3A	0	0.802676677	0.937	0.473	0
I	FABP5	0	0.801483387	0.84	0.359	0
I	HLA-DQA1	0	0.796834159	0.983	0.629	0
I	ATP6V0D1	0	0.796655571	0.901	0.43	0
I	GNS	0	0.793922961	0.896	0.369	0
I	PLIN2	0	0.793299909	0.808	0.315	0
I	CANX	0	0.792857985	0.955	0.489	0
I	M6PR	0	0.787528183	0.932	0.449	0
I	CD4	0	0.786597557	0.932	0.4	0
I	NPL	0	0.785867366	0.833	0.255	0
I	RHOB	0	0.780045602	0.877	0.434	0
I	SLAMF8	0	0.778859274	0.874	0.28	0
I	GNAS	0	0.778215364	0.975	0.625	0
I	FTL	0	0.775286237	1	0.987	0
I	UCP2	0	0.76910925	0.912	0.416	0
I	SLC1A3	0	0.763385398	0.771	0.222	0
I	HLA-DPA1	0	0.760221571	0.999	0.739	0
I	MTCO1P12	0	0.759671842	0.616	0.161	0
I	KCNAB2	0	0.755255217	0.757	0.261	0
I	LAIR1	0	0.751490192	0.934	0.383	0
I	ANXA5	0	0.742692879	0.985	0.619	0
I	HLA-DRA	0	0.742606574	0.999	0.875	0
I	EPHX1	0	0.740383927	0.594	0.096	0
I	MT-TD	0	0.740142815	0.608	0.153	0
I	TMED10	0	0.735574722	0.918	0.407	0
I	ABCG1	0	0.734336885	0.773	0.291	0
I	HLA-DRB1	0	0.734237315	0.998	0.78	0
I	LILRB4	0	0.733986946	0.886	0.368	0
I	PLXDC2	0	0.726463849	0.893	0.396	0
I	OLR1	0	0.723305898	0.743	0.308	0
I	H2AFY	0	0.719689507	0.964	0.586	0
I	TMEM176B	0	0.718446659	0.942	0.493	0
I	HLA-DPB1	0	0.715514984	0.997	0.712	0
I	FDX1	0	0.71507402	0.665	0.219	0
I	ACP2	0	0.71479481	0.762	0.186	0
I	SAMHD1	0	0.711730758	0.961	0.535	0
I	CORO1C	0	0.711393769	0.844	0.34	0
I	CAPNS1	0	0.709642114	0.913	0.439	0
I	CCDC88A	0	0.708459499	0.907	0.44	0
I	FUCA1	0	0.707189888	0.722	0.172	0
I	CYBB	0	0.703211552	0.977	0.601	0
I	ATP6V1F	0	0.7024769	0.967	0.53	0
I	RAB7A	0	0.701572907	0.947	0.519	0
I	CIAO2A	0	0.700746519	0.608	0.139	0
I	NUCB1	0	0.700106108	0.882	0.348	0
I	ABHD12	0	0.696130792	0.781	0.22	0
I	RARRES1	0	0.69422244	0.439	0.067	0
I	KCNMA1	0	0.69343096	0.709	0.154	0
I	CD164	0	0.692574224	0.946	0.504	0
I	HLA-DMA	0	0.691698207	0.988	0.571	0
I	NR1H3	0	0.688549694	0.637	0.14	0
I	MGAT1	0	0.686029964	0.936	0.433	0
I	LRP1	0	0.685859503	0.883	0.337	0
I	FCHO2	0	0.684493065	0.795	0.228	0
I	TNS1	0	0.681243414	0.563	0.104	0
I	GNB4	0	0.681106895	0.823	0.306	0
I	GUSB	0	0.678293005	0.791	0.247	0
I	MMP19	0	0.678165393	0.49	0.118	0
I	IQGAP2	0	0.677848295	0.823	0.287	0
I	CRTAP	0	0.676983844	0.839	0.312	0
I	PPT1	0	0.67494358	0.939	0.429	0
I	RNF130	0	0.673053877	0.977	0.54	0
I	AKR1A1	0	0.671169407	0.932	0.395	0
I	PPARG	0	0.670209848	0.495	0.083	0
I	SPN	0	0.668641328	0.546	0.183	0
I	SOAT1	0	0.668131361	0.747	0.24	0
I	NPC2	0	0.667413716	0.999	0.729	0
I	TMED9	0	0.665886984	0.878	0.348	0
I	SLC31A2	0	0.665213161	0.839	0.326	0
I	CTSA	0	0.664334264	0.901	0.393	0
I	PPIA	0	0.664271742	0.995	0.693	0
I	FMNL2	0	0.663925653	0.753	0.198	0
I	PDK4	0	0.658253287	0.395	0.113	0
I	RPN2	0	0.658031782	0.902	0.38	0
I	LAMP2	0	0.657284925	0.956	0.466	0
I	HSP90B1	0	0.656976518	0.969	0.566	0
I	CD276	0	0.651157066	0.568	0.119	0
I	VAMP8	0	0.649722963	0.987	0.572	0
I	PRDX1	0	0.649457724	0.99	0.614	0
I	LPXN	0	0.648723636	0.778	0.288	0
I	CFL1	0	0.644793066	0.997	0.819	0
I	RPL15P3	0	0.642763208	0.628	0.172	0
I	ATP6AP2	0	0.638450742	0.972	0.51	0
I	ITGB1	0	0.63838635	0.892	0.419	0
I	CTSH	0	0.636755432	0.973	0.516	0
I	AL022718.1	0	0.636205413	0.626	0.168	0
I	CITED2	0	0.635044615	0.711	0.249	0
I	TPM4	0	0.628515946	0.904	0.502	0
I	ATP2A2	0	0.626661931	0.783	0.289	0
I	ARHGAP18	0	0.62489549	0.889	0.343	0
I	MAF	0	0.621729791	0.785	0.239	0
I	CLTC	0	0.620435152	0.898	0.391	0
I	FCGRT	0	0.618247695	0.987	0.588	0
I	FPR3	0	0.616278325	0.861	0.326	0
I	FAM20C	0	0.615030409	0.582	0.133	0
I	LMNA	0	0.612313143	0.764	0.252	0
I	SMS	0	0.610699519	0.814	0.301	0
I	LAPTM5	0	0.609380811	0.996	0.731	0
I	TRAM1	0	0.609262807	0.907	0.389	0
I	MINK1	0	0.608653625	0.616	0.152	0
I	CD151	0	0.607367704	0.791	0.259	0
I	HMOX1	0	0.604200752	0.803	0.268	0
I	DBI	0	0.600428815	0.954	0.515	0
I	CYB5R3	0	0.597928678	0.714	0.239	0
I	GLMP	0	0.594531088	0.66	0.159	0
I	BCL2L1	0	0.592901628	0.677	0.167	0
I	BLOC1S2	0	0.592068172	0.723	0.242	0
I	SLC38A6	0	0.591807443	0.675	0.139	0
I	SHTN1	0	0.591226649	0.736	0.262	0
I	RNH1	0	0.590116743	0.937	0.453	0
I	BAX	0	0.590012898	0.8	0.281	0
I	GLB1	0	0.586254338	0.763	0.242	0
I	GPI	0	0.583164334	0.777	0.285	0
I	AC007969.1	0	0.582625712	0.631	0.177	0
I	OPN3	0	0.578927652	0.629	0.161	0
I	MMP14	0	0.578609334	0.69	0.185	0
I	CALM1	0	0.578460503	0.977	0.658	0
I	DCAF7	0	0.573973382	0.783	0.282	0
I	CNDP2	0	0.570634737	0.845	0.34	0
I	AXL	0	0.570429051	0.585	0.15	0
I	SCCPDH	0	0.570427129	0.633	0.143	0
I	HAVCR2	0	0.570292015	0.847	0.326	0
I	HEXA	0	0.564938782	0.867	0.325	0
I	GAA	0	0.564431265	0.815	0.27	0
I	EMP1	0	0.563697134	0.476	0.157	0
I	CALM3	0	0.562836223	0.872	0.417	0
I	SYNGR2	0	0.562595605	0.911	0.393	0
I	HSD3B7	0	0.561861782	0.587	0.111	0
I	ATP1B1	0	0.559917536	0.627	0.175	0
I	TNS3	0	0.556636344	0.687	0.182	0
I	AP1B1	0	0.556326549	0.731	0.25	0
I	SLC26A11	0	0.554930539	0.471	0.068	0
I	GPR137B	0	0.554213154	0.711	0.193	0
I	HSPA5	0	0.553974592	0.888	0.459	0
I	TSPAN4	0	0.553765871	0.707	0.209	0
I	TMBIM6	0	0.553656745	0.993	0.719	0
I	AP001324.1	0	0.55299597	0.574	0.143	0
I	CYFIP1	0	0.552042088	0.793	0.276	0
I	ITGB5	0	0.549859988	0.568	0.11	0
I	RPL31	0	0.548778618	0.947	0.595	0
I	LILRB5	0	0.548675444	0.432	0.067	0
I	SLC7A8	0	0.546326705	0.499	0.068	0
I	MMP2	0	0.54593076	0.401	0.086	0
I	SORBS3	0	0.544668542	0.586	0.111	0
I	HSD17B14	0	0.543092214	0.515	0.066	0
I	TRIM14	0	0.543075385	0.66	0.195	0
I	KIAA0930	0	0.542902575	0.745	0.268	0
I	KCNJ5	0	0.541986703	0.396	0.035	0
I	SH3BGRL	0	0.541916998	0.955	0.519	0
I	SIDT2	0	0.541826856	0.569	0.127	0
I	SMIM3	0	0.541658634	0.547	0.159	0
I	PLBD2	0	0.540791338	0.591	0.14	0
I	NAP1L1	0	0.540400407	0.954	0.542	0
I	SCPEP1	0	0.536677794	0.878	0.361	0
I	AES	0	0.536340186	0.824	0.349	0
I	ITGB2	0	0.535351104	0.986	0.628	0
I	RTN4	0	0.535159494	0.971	0.596	0
I	MPP1	0	0.533764727	0.837	0.317	0
I	SEPT11	0	0.533605669	0.63	0.171	0
I	SORT1	0	0.533178027	0.651	0.18	0
I	TMEM176A	0	0.531953867	0.842	0.378	0
I	GNPDA1	0	0.530579157	0.695	0.198	0
I	RPL23	0	0.526590506	0.99	0.69	0
I	BRI3	0	0.525830903	0.982	0.694	0
I	CTSS	0	0.525704919	1	0.811	0
I	GGTA1P	0	0.525280501	0.428	0.069	0
I	HADHB	0	0.525215646	0.816	0.31	0
I	SIRPA	0	0.520270524	0.876	0.386	0
I	HSPA8	0	0.519144708	0.961	0.554	0
I	TRPV2	0	0.518549473	0.652	0.173	0
I	FABP3	0	0.518481204	0.428	0.045	0
I	YWHAG	0	0.51819246	0.79	0.312	0
I	RRAGD	0	0.517778303	0.609	0.124	0
I	ENPP4	0	0.517726418	0.501	0.093	0
I	PLEKHB2	0	0.515365033	0.866	0.383	0
I	TNFSF12	0	0.514416978	0.775	0.257	0
I	SCARB1	0	0.513598511	0.504	0.094	0
I	HPGD	0	0.513332845	0.33	0.051	0
I	MTDH	0	0.511746193	0.925	0.444	0
I	OSBPL1A	0	0.511238601	0.636	0.153	0
I	FILIP1L	0	0.511056072	0.434	0.098	0
I	ZFAND5	0	0.510666745	0.901	0.472	0
I	PLBD1	0	0.509737359	0.832	0.342	0
I	PRKACB	0	0.509141274	0.592	0.147	0
I	EPB41L1	0	0.508902134	0.385	0.043	0
I	YWHAB	0	0.50851282	0.972	0.623	0
I	SNTB1	0	0.508242645	0.539	0.107	0
I	TCN2	0	0.508161986	0.554	0.128	0
I	NCOA4	0	0.508134648	0.886	0.418	0
I	YBX1	0	0.507758866	0.993	0.69	0
I	ZNF385A	0	0.505904837	0.759	0.286	0
I	SNX1	0	0.505360427	0.714	0.228	0
I	RDX	0	0.504839987	0.707	0.222	0
I	NFIC	0	0.504626555	0.717	0.244	0
I	B3GNT7	0	0.50387686	0.45	0.061	0
I	PABPC4	0	0.503378144	0.823	0.336	0
I	STOM	0	0.502160296	0.839	0.319	0
I	RAP2B	0	0.501868569	0.84	0.33	0
I	CAPZB	0	0.501414023	0.975	0.589	0
I	IGSF6	0	0.501190959	0.918	0.537	0
I	LIMS1	0	0.501053049	0.896	0.471	0
I	RAB1A	0	0.49975364	0.885	0.42	0
I	GNPTG	0	0.499289817	0.67	0.183	0
I	KDELR1	0	0.498757325	0.835	0.337	0
I	SGK1	0	0.496373911	0.877	0.414	0
I	SCP2	0	0.494872639	0.892	0.388	0
I	P4HB	0	0.494131406	0.925	0.45	0
I	AQP3	0	0.492993305	0.308	0.064	0
I	CMKLR1	0	0.491502505	0.553	0.144	0
I	PEPD	0	0.491013206	0.759	0.237	0
I	PLPP3	0	0.490840279	0.4	0.048	0
I	PDIA6	0	0.490779214	0.897	0.417	0
I	RSU1	0	0.489540963	0.74	0.252	0
I	TTYH3	0	0.489145966	0.74	0.291	0
I	PIK3IP1	0	0.487645653	0.536	0.123	0
I	SCAMP2	0	0.487270495	0.854	0.317	0
I	AP2A2	0	0.486863129	0.645	0.184	0
I	RDH11	0	0.485887844	0.695	0.213	0
I	TUBA1B	0	0.485828924	0.973	0.573	0
I	SUMO3	0	0.485656927	0.839	0.336	0
I	CSRP1	0	0.485495652	0.663	0.202	0
I	GALNT1	0	0.485334233	0.752	0.276	0
I	PTTG1IP	0	0.482852683	0.873	0.384	0
I	G6PC3	0	0.482247631	0.61	0.16	0
I	GALC	0	0.482200693	0.629	0.154	0
I	REEP5	0	0.479465543	0.921	0.447	0
I	S100A11	0	0.478591891	0.998	0.858	0
I	KCTD12	0	0.478376001	0.928	0.456	0
I	SNX5	0	0.478130546	0.819	0.308	0
I	USF2	0	0.477754769	0.813	0.309	0
I	PABPC1	0	0.477161389	0.984	0.699	0
I	GPR34	0	0.476921209	0.595	0.159	0
I	MYDGF	0	0.476538176	0.847	0.333	0
I	PDGFC	0	0.476480498	0.508	0.095	0
I	TAGLN2	0	0.475629644	0.937	0.519	0
I	PLA2G15	0	0.475560501	0.573	0.107	0
I	SSR3	0	0.475184938	0.903	0.418	0
I	ST13	0	0.475079243	0.882	0.39	0
I	NRP2	0	0.474067906	0.626	0.153	0
I	ISCU	0	0.473441567	0.859	0.35	0
I	ADAM9	0	0.472617375	0.751	0.248	0
I	PEA15	0	0.472492419	0.84	0.344	0
I	CAST	0	0.471815062	0.903	0.471	0
I	ATP6V1B2	0	0.471371419	0.929	0.495	0
I	ATP6V0D2	0	0.470186979	0.297	0.024	0
I	ATP6V1E1	0	0.46995125	0.82	0.324	0
I	MESD	0	0.468544606	0.776	0.265	0
I	APMAP	0	0.467529467	0.791	0.273	0
I	ANXA11	0	0.467077022	0.882	0.421	0
I	EMILIN2	0	0.466676405	0.764	0.29	0
I	RAB31	0	0.466654531	0.905	0.454	0
I	HSD17B4	0	0.466597848	0.768	0.263	0
I	TSPAN3	0	0.466092098	0.652	0.203	0
I	HDLBP	0	0.465073256	0.781	0.296	0
I	NDUFA1	0	0.463794398	0.912	0.445	0
I	CEBPA	0	0.46344562	0.628	0.192	0
I	TGFBI	0	0.462849573	0.894	0.442	0
I	RNF187	0	0.461138063	0.678	0.207	0
I	PPDPF	0	0.460642937	0.859	0.377	0
I	SPRED1	0	0.460531633	0.63	0.211	0
I	TBC1D2	0	0.459824419	0.539	0.115	0
I	MAN1A1	0	0.459801399	0.672	0.197	0
I	SCGB1A1	0	0.458761429	0.345	0.074	0
I	MERTK	0	0.458227547	0.473	0.119	0
I	CREBL2	0	0.458034678	0.747	0.242	0
I	GSTO1	0	0.457768243	0.967	0.552	0
I	IL18	0	0.457220236	0.736	0.244	0
I	FXYD6	0	0.457098804	0.455	0.084	0
I	OSCAR	0	0.456889969	0.683	0.225	0
I	PKM	0	0.456578333	0.962	0.586	0
I	CLTA	0	0.453994815	0.941	0.47	0
I	PNPLA6	0	0.453029928	0.635	0.181	0
I	TGOLN2	0	0.453027314	0.92	0.47	0
I	SLC7A7	0	0.452461629	0.883	0.379	0
I	GANAB	0	0.45189688	0.664	0.195	0
I	SLC17A5	0	0.451758706	0.549	0.114	0
I	MITF	0	0.449834556	0.585	0.138	0
I	TYROBP	0	0.449446905	1	0.83	0
I	PRXL2A	0	0.449287743	0.375	0.048	0
I	AL031727.1	0	0.448926548	0.551	0.136	0
I	MYO1E	0	0.446687369	0.526	0.134	0
I	ATP5MC3	0	0.444533908	0.941	0.511	0
I	IPO7	0	0.442793024	0.695	0.247	0
I	GDE1	0	0.440695697	0.67	0.198	0
I	YWHAE	0	0.440388171	0.929	0.486	0
I	SLC37A2	0	0.439957284	0.514	0.113	0
I	LRPAP1	0	0.439878606	0.807	0.302	0
I	PSMC2	0	0.439720387	0.705	0.231	0
I	RPL9P9	0	0.437679233	0.55	0.151	0
I	NARS	0	0.437028853	0.808	0.315	0
I	HLA-A	0	0.436912335	1	0.911	0
I	GAL3ST4	0	0.436855561	0.341	0.074	0
I	NPC1	0	0.435882624	0.543	0.13	0
I	RPL6P27	0	0.43455229	0.567	0.151	0
I	RHBDD2	0	0.433092298	0.576	0.168	0
I	ATP5MF	0	0.432770028	0.919	0.464	0
I	CYB5A	0	0.431457985	0.7	0.217	0
I	HSP90AB1	0	0.431423803	0.986	0.621	0
I	LAPTM4A	0	0.430580512	0.956	0.488	0
I	TSPO	0	0.430068105	0.963	0.57	0
I	EPAS1	0	0.430036522	0.483	0.074	0
I	PGD	0	0.428834685	0.819	0.33	0
I	NCKAP1L	0	0.428652451	0.868	0.378	0
I	UBB	0	0.428478134	0.979	0.638	0
I	MYO5A	0	0.426472755	0.636	0.184	0
I	GRINA	0	0.425798573	0.895	0.433	0
I	TGM2	0	0.425227945	0.551	0.17	0
I	PI4K2A	0	0.422097779	0.542	0.118	0
I	AGPS	0	0.421747055	0.568	0.16	0
I	CDH1	0	0.420831949	0.466	0.079	0
I	COL4A3BP	0	0.420393255	0.72	0.271	0
I	EIF4G2	0	0.419042105	0.933	0.525	0
I	FKBP15	0	0.41858859	0.772	0.285	0
I	C1orf162	0	0.418542958	0.887	0.469	0
I	ALDH3A2	0	0.418187986	0.556	0.138	0
I	RAB10	0	0.418157907	0.876	0.403	0
I	SEPT2	0	0.41812314	0.863	0.403	0
I	TM7SF3	0	0.418097181	0.575	0.142	0
I	ARL6IP1	0	0.417719587	0.928	0.437	0
I	TUBA1C	0	0.417359557	0.801	0.314	0
I	PARVB	0	0.417158853	0.667	0.208	0
I	EIF5AL1	0	0.417082224	0.567	0.155	0
I	SMPDL3A	0	0.415847731	0.521	0.124	0
I	HNMT	0	0.415767043	0.848	0.328	0
I	CSDE1	0	0.415145714	0.905	0.461	0
I	GRB2	0	0.415110616	0.934	0.552	0
I	LY6E	0	0.414986421	0.723	0.32	0
I	RTL8C	0	0.41424269	0.633	0.185	0
I	C1orf54	0	0.413692749	0.581	0.184	0
I	CMTM7	0	0.413418159	0.738	0.261	0
I	NEU1	0	0.413167983	0.715	0.22	0
I	CFD	0	0.413098041	0.71	0.296	0
I	COX6C	0	0.412902327	0.941	0.491	0
I	NDUFB2	0	0.412187128	0.93	0.458	0
I	FLVCR2	0	0.411139047	0.552	0.143	0
I	TMED5	0	0.410674132	0.763	0.289	0
I	ANP32B	0	0.410614359	0.879	0.428	0
I	MATR3	0	0.409762973	0.587	0.171	0
I	ALOX15B	0	0.409384621	0.275	0.038	0
I	OS9	0	0.409373554	0.88	0.412	0
I	EPB41L2	0	0.409254607	0.533	0.158	0
I	NFE2L1	0	0.409200032	0.612	0.172	0
I	MAPKAP1	0	0.408927111	0.615	0.182	0
I	KLHDC8B	0	0.408919784	0.437	0.073	0
I	EFR3A	0	0.407861831	0.702	0.232	0
I	PAPSS1	0	0.406627148	0.751	0.287	0
I	PDIA3	0	0.406590313	0.934	0.458	0
I	RPS13P2	0	0.405820004	0.523	0.13	0
I	PECAM1	0	0.40329882	0.806	0.336	0
I	NCSTN	0	0.40299439	0.754	0.265	0
I	PALLD	0	0.402991712	0.438	0.131	0
I	CXXC5	0	0.402119505	0.555	0.146	0
I	BCAT1	0	0.401904674	0.683	0.237	0
I	MYADM	0	0.401899005	0.702	0.344	0
I	PAPSS2	0	0.401781765	0.547	0.157	0
I	TCEAL4	0	0.401615411	0.664	0.196	0
I	DNAJC5B	0	0.401105339	0.348	0.044	0
I	SNX10	0	0.400484898	0.886	0.481	0
I	VTI1B	0	0.40033308	0.687	0.214	0
I	NUS1	0	0.400214991	0.588	0.173	0
I	RAB20	0	0.3999837	0.779	0.278	0
I	NAGA	0	0.399003172	0.75	0.269	0
I	ARL6IP5	0	0.398727294	0.965	0.544	0
I	APH1A	0	0.397030397	0.75	0.264	0
I	BSG	0	0.395531659	0.851	0.375	0
I	EIF4A1P10	0	0.395435434	0.491	0.118	0
I	PBX3	0	0.393951083	0.557	0.152	0
I	C1orf43	0	0.393399442	0.832	0.351	0
I	TMEM9B	0	0.392027284	0.744	0.257	0
I	RASGEF1B	0	0.391980615	0.656	0.234	0
I	ATP1B3	0	0.391127503	0.91	0.449	0
I	ARL8B	0	0.390583251	0.817	0.348	0
I	KDSR	0	0.389749533	0.636	0.186	0
I	COPG1	0	0.389646346	0.666	0.214	0
I	RPS17	0	0.389185274	0.865	0.45	0
I	ATP5F1B	0	0.388930409	0.926	0.472	0
I	SNX3	0	0.386535673	0.943	0.491	0
I	TM9SF2	0	0.386389727	0.837	0.356	0
I	AVPI1	0	0.386142837	0.464	0.102	0
I	MDFIC	0	0.386012047	0.624	0.182	0
I	ACO2	0	0.385535694	0.687	0.24	0
I	AL355309.1	0	0.385283991	0.507	0.129	0
I	PCK2	0	0.384934729	0.533	0.134	0
I	TLN1	0	0.384515869	0.881	0.455	0
I	TNFRSF21	0	0.384127162	0.344	0.076	0
I	PNKD	0	0.383376379	0.659	0.245	0
I	MRAS	0	0.382898413	0.467	0.093	0
I	AP2M1	0	0.382468163	0.856	0.367	0
I	BTBD1	0	0.382351077	0.598	0.168	0
I	SEL1L3	0	0.382329488	0.472	0.11	0
I	FAM89A	0	0.382023343	0.394	0.089	0
I	TMEM219	0	0.382002474	0.854	0.35	0
I	SPTAN1	0	0.381981862	0.613	0.186	0
I	UBASH3B	0	0.381165037	0.44	0.085	0
I	NUTF2	0	0.380946835	0.729	0.275	0
I	GOLIM4	0	0.380929279	0.64	0.2	0
I	RGS1	0	0.380573292	0.767	0.333	0
I	DHRS3	0	0.38051611	0.552	0.131	0
I	GGA2	0	0.380170553	0.609	0.181	0
I	ZYX	0	0.379666424	0.883	0.453	0
I	STARD7	0	0.379460304	0.671	0.226	0
I	ACOT7	0	0.379444661	0.409	0.093	0
I	RPN1	0	0.379328491	0.868	0.377	0
I	PRCP	0	0.378971009	0.733	0.275	0
I	SDCBP	0	0.378933401	0.996	0.726	0
I	CLPTM1	0	0.378844646	0.641	0.199	0
I	NDUFB9	0	0.378370265	0.775	0.302	0
I	ALAS1	0	0.377985877	0.549	0.154	0
I	CAT	0	0.377911715	0.747	0.289	0
I	HVCN1	0	0.376445172	0.629	0.192	0
I	ERLEC1	0	0.37637645	0.59	0.165	0
I	ALDH3B1	0	0.375696436	0.6	0.176	0
I	GNPTAB	0	0.375322034	0.712	0.237	0
I	EMC10	0	0.375217705	0.732	0.259	0
I	NDFIP1	0	0.375100832	0.831	0.341	0
I	VKORC1	0	0.375010575	0.783	0.278	0
I	RHOQ	0	0.374959227	0.805	0.347	0
I	ATP6V0B	0	0.374935205	0.981	0.612	0
I	WASF2	0	0.374679371	0.879	0.413	0
I	SNX2	0	0.37404615	0.829	0.327	0
I	SMIM30	0	0.373955721	0.701	0.218	0
I	SLC29A3	0	0.373833501	0.432	0.074	0
I	DPYSL2	0	0.372458864	0.769	0.309	0
I	DYNC1I2	0	0.372361295	0.75	0.278	0
I	GPX4	0	0.370972416	0.957	0.526	0
I	MTCH2	0	0.370106388	0.702	0.249	0
I	DCTD	0	0.369190303	0.583	0.167	0
I	CERS2	0	0.368969324	0.703	0.241	0
I	COPZ1	0	0.36847926	0.78	0.302	0
I	CS	0	0.368310982	0.631	0.211	0
I	AC024293.1	0	0.36817499	0.512	0.129	0
I	DDAH2	0	0.366966938	0.643	0.184	0
I	VAMP3	0	0.36677939	0.73	0.262	0
I	SEMA3C	0	0.36615786	0.4	0.071	0
I	RPL3P4	0	0.36602025	0.488	0.117	0
I	NECAP2	0	0.365867594	0.775	0.284	0
I	DUSP3	0	0.365318732	0.64	0.206	0
I	SGPP1	0	0.365219886	0.504	0.12	0
I	KMO	0	0.365153353	0.418	0.093	0
I	FEZ2	0	0.363715529	0.717	0.234	0
I	SNX9	0	0.36305999	0.644	0.197	0
I	SUMF1	0	0.362454357	0.537	0.128	0
I	MPV17	0	0.361326596	0.615	0.184	0
I	NEK6	0	0.361324015	0.6	0.176	0
I	EGR2	0	0.360078296	0.401	0.123	0
I	ADAM17	0	0.360058067	0.707	0.271	0
I	ATP6V1A	0	0.359330767	0.774	0.302	0
I	SLC38A7	0	0.359256023	0.455	0.106	0
I	TMED3	0	0.359110353	0.595	0.18	0
I	DHRS9	0	0.358576409	0.373	0.081	0
I	SERPINF1	0	0.358498766	0.427	0.132	0
I	METTL7A	0	0.358373745	0.577	0.207	0
I	NTAN1	0	0.358026537	0.607	0.164	0
I	SUCLG2	0	0.357864691	0.636	0.197	0
I	SOD1	0	0.357394744	0.874	0.378	0
I	HADHA	0	0.357013429	0.809	0.356	0
I	ATP5PD	0	0.356925265	0.899	0.424	0
I	RASSF4	0	0.356883247	0.772	0.333	0
I	ATP5F1A	0	0.356087543	0.86	0.382	0
I	SLC39A11	0	0.35578012	0.495	0.122	0
I	CHCHD10	0	0.355691517	0.893	0.405	0
I	ACO1	0	0.355018071	0.404	0.086	0
I	ARF1	0	0.354845646	0.952	0.579	0
I	KLHL6	0	0.354001007	0.545	0.141	0
I	AC007098.1	0	0.353526305	0.5	0.119	0
I	CD86	0	0.352617855	0.883	0.408	0
I	BLVRA	0	0.352174443	0.736	0.259	0
I	TMEM86A	0	0.351753012	0.423	0.073	0
I	ACER3	0	0.350841046	0.688	0.257	0
I	TUBB6	0	0.34973337	0.551	0.158	0
I	SELENON	0	0.349244065	0.473	0.116	0
I	ADCY3	0	0.349208084	0.431	0.097	0
I	SGK3	0	0.348812777	0.697	0.25	0
I	EHD4	0	0.348526392	0.675	0.224	0
I	PRNP	0	0.348472417	0.821	0.33	0
I	GNB1	0	0.348463427	0.901	0.508	0
I	PCBD1	0	0.348076599	0.701	0.228	0
I	SLC25A24	0	0.346707427	0.641	0.204	0
I	RAB11B	0	0.346249039	0.728	0.275	0
I	VDAC1	0	0.346120704	0.86	0.393	0
I	HNRNPUL1	0	0.345998128	0.755	0.316	0
I	DCSTAMP	0	0.344880753	0.292	0.024	0
I	SND1	0	0.344754904	0.704	0.253	0
I	PRDX3	0	0.344705354	0.868	0.388	0
I	ESYT1	0	0.344694881	0.483	0.117	0
I	TSC22D1	0	0.344609771	0.424	0.126	0
I	DHRS7	0	0.344604553	0.848	0.358	0
I	FFAR4	0	0.344456634	0.331	0.054	0
I	SLC16A6	0	0.344168001	0.351	0.095	0
I	ZMPSTE24	0	0.343559373	0.585	0.169	0
I	STEAP3	0	0.343284598	0.442	0.088	0
I	PDXK	0	0.342913049	0.786	0.324	0
I	PLEKHA2	0	0.342532132	0.687	0.237	0
I	MYOF	0	0.342420453	0.574	0.183	0
I	ALOX5	0	0.342064166	0.812	0.387	0
I	IQGAP1	0	0.3419481	0.94	0.554	0
I	PLAU	0	0.34184369	0.634	0.227	0
I	SLC35F6	0	0.341658814	0.545	0.136	0
I	GSDME	0	0.340897225	0.399	0.077	0
I	SDC4	0	0.340370179	0.541	0.17	0
I	SWAP70	0	0.33939194	0.66	0.221	0
I	SCAMP3	0	0.338994224	0.577	0.162	0
I	GPCPD1	0	0.338421151	0.721	0.343	0
I	PLXND1	0	0.337319193	0.631	0.195	0
I	SELENOT	0	0.335754501	0.875	0.402	0
I	RTN3	0	0.334862043	0.894	0.445	0
I	PDE4DIP	0	0.334372497	0.616	0.171	0
I	PIP5K1C	0	0.334276252	0.519	0.13	0
I	CBR1	0	0.334253562	0.606	0.183	0
I	NDUFS2	0	0.333321145	0.687	0.235	0
I	COPRS	0	0.332767734	0.552	0.143	0
I	MOCS2	0	0.331914432	0.494	0.124	0
I	TMEM37	0	0.331151326	0.363	0.05	0
I	ZBTB4	0	0.331087693	0.47	0.103	0
I	HPCAL1	0	0.331066988	0.687	0.252	0
I	TEX2	0	0.329854086	0.395	0.075	0
I	SELENOF	0	0.329619075	0.863	0.384	0
I	ADH5	0	0.328228017	0.648	0.202	0
I	ATP6V0A1	0	0.327812869	0.677	0.21	0
I	TSPAN14	0	0.32779055	0.755	0.303	0
I	RAD23A	0	0.327439483	0.804	0.329	0
I	ADAP2	0	0.327412361	0.749	0.285	0
I	GALM	0	0.326624945	0.561	0.193	0
I	GLO1	0	0.326575643	0.627	0.208	0
I	MFHAS1	0	0.325925954	0.419	0.088	0
I	TMEM30A	0	0.3256712	0.735	0.294	0
I	SRP72	0	0.325488307	0.766	0.308	0
I	IFITM10	0	0.325395701	0.333	0.049	0
I	SNHG6	0	0.324490428	0.492	0.126	0
I	PTPRA	0	0.324131253	0.575	0.168	0
I	CD47	0	0.32408481	0.859	0.396	0
I	HACD3	0	0.323551993	0.524	0.133	0
I	BTK	0	0.323334652	0.625	0.2	0
I	ARHGDIA	0	0.323094685	0.898	0.451	0
I	ARHGEF10L	0	0.322974824	0.513	0.141	0
I	SARAF	0	0.321374306	0.943	0.513	0
I	HTATIP2	0	0.321362925	0.661	0.214	0
I	HCFC1R1	0	0.321296075	0.622	0.203	0
I	TMSB4XP4	0	0.32116059	0.443	0.092	0
I	ANOS1	0	0.321155155	0.33	0.046	0
I	RPS6KA2	0	0.320909505	0.358	0.052	0
I	SEPT9	0	0.320826467	0.736	0.299	0
I	PSMD1	0	0.320595553	0.674	0.243	0
I	KHSRP	0	0.320276323	0.644	0.218	0
I	ADORA3	0	0.320175886	0.282	0.056	0
I	EIF2AK1	0	0.320150813	0.638	0.225	0
I	TTL	0	0.320081126	0.509	0.134	0
I	RAP2A	0	0.320079403	0.602	0.184	0
I	IRF5	0	0.319808175	0.571	0.177	0
I	NPTN	0	0.319167047	0.781	0.318	0
I	PARVG	0	0.319066137	0.774	0.311	0
I	NDUFA4	0	0.31865317	0.949	0.526	0
I	MT-TS1	0	0.318625044	0.407	0.081	0
I	HSPA4	0	0.31843476	0.647	0.223	0
I	ARHGAP10	0	0.317938636	0.477	0.117	0
I	LEPROT	0	0.317797725	0.833	0.362	0
I	ATP5PB	0	0.317279221	0.905	0.449	0
I	PTDSS1	0	0.317055977	0.599	0.196	0
I	HECTD3	0	0.31700272	0.453	0.097	0
I	MREG	0	0.316563398	0.344	0.072	0
I	PDIA4	0	0.315543278	0.728	0.287	0
I	PSMF1	0	0.314937465	0.738	0.277	0
I	NDUFS5	0	0.314671028	0.884	0.431	0
I	NOP10	0	0.314140647	0.925	0.538	0
I	VOPP1	0	0.314010438	0.772	0.298	0
I	ERP29	0	0.31386662	0.852	0.37	0
I	APOBEC3C	0	0.313804401	0.619	0.207	0
I	IRAK1	0	0.313707668	0.649	0.232	0
I	MT-TF	0	0.312533413	0.389	0.091	0
I	SLC46A3	0	0.312191899	0.469	0.117	0
I	PLXNA1	0	0.311942972	0.412	0.084	0
I	GLUD1	0	0.31186896	0.713	0.268	0
I	DSTN	0	0.311397338	0.746	0.262	0
I	NRP1	0	0.311026047	0.603	0.207	0
I	ABCA1	0	0.31098746	0.759	0.302	0
I	SPG21	0	0.310981528	0.835	0.356	0
I	EMC7	0	0.310796749	0.72	0.265	0
I	RAB12	0	0.310610794	0.482	0.12	0
I	RPL37P6	0	0.310574369	0.472	0.117	0
I	SDF4	0	0.309922812	0.748	0.284	0
I	TMEM147	0	0.309878176	0.742	0.272	0
I	CSF1	0	0.309234292	0.267	0.05	0
I	IARS2	0	0.308166303	0.534	0.155	0
I	LMAN1	0	0.307388905	0.677	0.232	0
I	SLC36A1	0	0.307359513	0.423	0.094	0
I	SPINT1	0	0.30730577	0.479	0.15	0
I	NAGLU	0	0.307204798	0.461	0.097	0
I	TMEM51	0	0.306338114	0.584	0.178	0
I	SEPHS2	0	0.306161617	0.631	0.198	0
I	DOP1B	0	0.305833799	0.34	0.058	0
I	MAGT1	0	0.305326629	0.625	0.215	0
I	CLIC2	0	0.305282465	0.431	0.107	0
I	PLOD1	0	0.305035598	0.51	0.136	0
I	CIAO2B	0	0.30470141	0.439	0.1	0
I	ENG	0	0.30459692	0.655	0.218	0
I	CORO1B	0	0.303122887	0.762	0.288	0
I	FAM120A	0	0.302939994	0.83	0.381	0
I	ERGIC3	0	0.302408747	0.701	0.253	0
I	SERINC1	0	0.302335716	0.854	0.376	0
I	FUCA2	0	0.302331433	0.651	0.221	0
I	FTH1P10	0	0.301950225	0.536	0.144	0
I	DRAM2	0	0.301907073	0.721	0.264	0
I	OAS2	0	0.301521322	0.531	0.166	0
I	PLOD3	0	0.301003545	0.519	0.145	0
I	SUMF2	0	0.3009168	0.643	0.207	0
I	OAS1	0	0.300571763	0.601	0.203	0
I	COL8A2	0	0.300226773	0.354	0.067	0
I	BEX4	0	0.300091593	0.552	0.175	0
I	HTRA4	0	0.299696615	0.286	0.036	0
I	AL590867.2	0	0.299464294	0.443	0.109	0
I	AC116533.1	0	0.299225642	0.483	0.133	0
I	MLX	0	0.2991234	0.68	0.25	0
I	TPST2	0	0.298984931	0.613	0.183	0
I	DNPH1	0	0.298854484	0.636	0.212	0
I	SLC25A39	0	0.29861734	0.687	0.244	0
I	CLIC4	0	0.298369617	0.613	0.195	0
I	HPS1	0	0.297918654	0.649	0.217	0
I	ECM1	0	0.297843493	0.298	0.068	0
I	LINC00963	0	0.29743259	0.443	0.097	0
I	OGDH	0	0.29737768	0.572	0.184	0
I	CHID1	0	0.297094831	0.484	0.125	0
I	NAA20	0	0.297001554	0.715	0.254	0
I	UROD	0	0.296686528	0.538	0.149	0
I	PLEKHO2	0	0.296531913	0.667	0.212	0
I	NLN	0	0.296015438	0.462	0.123	0
I	P2RX7	0	0.296013576	0.604	0.199	0
I	SESN1	0	0.295896321	0.411	0.1	0
I	RNF13	0	0.295783733	0.904	0.443	0
I	BACE1	0	0.295696748	0.337	0.055	0
I	SLC11A2	0	0.295610732	0.631	0.211	0
I	PTPRO	0	0.295583943	0.441	0.099	0
I	RAPGEF1	0	0.29540285	0.697	0.248	0
I	SELENOS	0	0.295298255	0.781	0.309	0
I	MGAT4A	0	0.29525066	0.66	0.245	0
I	CSF1R	0	0.295148628	0.874	0.407	0
I	SEC31A	0	0.295083839	0.724	0.289	0
I	PCYOX1	0	0.294855964	0.398	0.081	0
I	PEX14	0	0.293687988	0.363	0.07	0
I	FARP1	0	0.293645055	0.379	0.07	0
I	UGCG	0	0.293590652	0.526	0.17	0
I	CYB5R1	0	0.293367509	0.503	0.126	0
I	RPL26P19	0	0.293154384	0.469	0.122	0
I	ATRAID	0	0.292854541	0.759	0.293	0
I	MMD	0	0.292354766	0.431	0.091	0
I	APP	0	0.292315077	0.665	0.274	0
I	MFSD12	0	0.292034398	0.511	0.177	0
I	MRPL34	0	0.291562413	0.674	0.231	0
I	COPS7A	0	0.291328439	0.536	0.153	0
I	TMEM192	0	0.291250544	0.476	0.129	0
I	NSF	0	0.290640619	0.53	0.161	0
I	PEX19	0	0.290484549	0.441	0.098	0
I	FGD5	0	0.28991302	0.345	0.057	0
I	VPS26A	0	0.289490198	0.671	0.237	0
I	IRF8	0	0.289066402	0.72	0.282	0
I	EIF4H	0	0.288900202	0.773	0.335	0
I	TANGO2	0	0.288804761	0.49	0.126	0
I	PRKCD	0	0.287926724	0.709	0.285	0
I	DRAM1	0	0.287704675	0.66	0.231	0
I	USP14	0	0.287637822	0.609	0.207	0
I	PXDC1	0	0.287315003	0.459	0.106	0
I	SRD5A3	0	0.286970044	0.47	0.12	0
I	RGL1	0	0.28666553	0.401	0.122	0
I	SLC47A1	0	0.286550873	0.293	0.038	0
I	PTGER4	0	0.286157025	0.578	0.188	0
I	RENBP	0	0.286010398	0.507	0.128	0
I	TXNDC11	0	0.285973406	0.523	0.15	0
I	YWHAQ	0	0.285903227	0.772	0.318	0
I	SYS1	0	0.285388159	0.536	0.152	0
I	FAM198B	0	0.285384296	0.549	0.195	0
I	VAC14	0	0.28529767	0.443	0.109	0
I	ME2	0	0.284828036	0.689	0.273	0
I	NRROS	0	0.2844452	0.421	0.122	0
I	DNASE1L1	0	0.284441621	0.486	0.122	0
I	HNRNPUL2	0	0.284381427	0.576	0.173	0
I	EPN1	0	0.284326889	0.67	0.244	0
I	ATP6V1C1	0	0.283918414	0.663	0.241	0
I	SYNCRIP	0	0.283601666	0.774	0.335	0
I	ORMDL2	0	0.283322013	0.678	0.246	0
I	RPS3AP47	0	0.281387486	0.45	0.116	0
I	ACOT13	0	0.280877194	0.483	0.116	0
I	PSMD7	0	0.280583333	0.759	0.307	0
I	ADPRH	0	0.280294135	0.397	0.091	0
I	RAB14	0	0.280059944	0.762	0.311	0
I	TMED2	0	0.27982366	0.807	0.339	0
I	DAPK1	0	0.279801664	0.586	0.183	0
I	GPRIN3	0	0.279479238	0.638	0.241	0
I	AMIGO2	0	0.279092833	0.252	0.038	0
I	MARVELD1	0	0.278816054	0.462	0.124	0
I	FRMD4A	0	0.278618549	0.496	0.123	0
I	PSEN2	0	0.278594359	0.356	0.055	0
I	ZDHHC7	0	0.277716186	0.585	0.192	0
I	MGST2	0	0.27712042	0.751	0.293	0
I	DENND4C	0	0.276977051	0.478	0.111	0
I	AC020922.2	0	0.27675923	0.309	0.052	0
I	SDAD1	0	0.276164503	0.507	0.154	0
I	OSBPL11	0	0.276089914	0.594	0.198	0
I	FXYD5	0	0.275701505	0.915	0.479	0
I	CAPN1	0	0.275632343	0.641	0.225	0
I	ECPAS	0	0.275591206	0.507	0.146	0
I	TMEM70	0	0.275176658	0.673	0.242	0
I	TM6SF1	0	0.275092397	0.606	0.184	0
I	LY86	0	0.274487411	0.719	0.307	0
I	BMP2K	0	0.274368841	0.742	0.31	0
I	HM13	0	0.274359089	0.797	0.377	0
I	CORO2A	0	0.274338759	0.31	0.046	0
I	CMTM3	0	0.274054244	0.745	0.299	0
I	SNX24	0	0.274035217	0.455	0.1	0
I	BST2	0	0.273603002	0.884	0.425	0
I	ECH1	0	0.27330927	0.683	0.26	0
I	MR1	0	0.272908521	0.592	0.184	0
I	BANF1	0	0.272741316	0.855	0.4	0
I	TXNRD1	0	0.272637027	0.544	0.162	0
I	ITGA6	0	0.27220058	0.344	0.073	0
I	TMEM127	0	0.271978755	0.694	0.242	0
I	VPS41	0	0.271929527	0.586	0.184	0
I	GSPT1	0	0.271787529	0.679	0.257	0
I	SSR1	0	0.271739046	0.845	0.398	0
I	LACTB	0	0.27164983	0.769	0.319	0
I	GPAA1	0	0.271493857	0.607	0.199	0
I	DDX24	0	0.271412594	0.743	0.299	0
I	ZDHHC3	0	0.271144279	0.537	0.158	0
I	TRIP6	0	0.270767654	0.436	0.104	0
I	TUBB	0	0.270267122	0.929	0.466	0
I	ARRDC4	0	0.269994799	0.42	0.115	0
I	HS2ST1	0	0.269847414	0.422	0.092	0
I	CCT4	0	0.269765542	0.736	0.291	0
I	SETD3	0	0.269265255	0.579	0.188	0
I	DECR1	0	0.269130604	0.704	0.271	0
I	ECHS1	0	0.269117953	0.689	0.254	0
I	SLC3A2	0	0.268867539	0.814	0.358	0
I	HYOU1	0	0.268653178	0.443	0.142	0
I	TMEM198B	0	0.268547611	0.316	0.05	0
I	UBA1	0	0.268319787	0.703	0.266	0
I	COMMD9	0	0.26831315	0.613	0.207	0
I	RSL1D1	0	0.268243364	0.754	0.325	0
I	MAN2B2	0	0.267885445	0.468	0.115	0
I	RRBP1	0	0.267680284	0.73	0.294	0
I	ATP6V1D	0	0.267531402	0.678	0.24	0
I	PCED1B-AS1	0	0.267346681	0.377	0.079	0
I	NIPSNAP2	0	0.266622777	0.621	0.208	0
I	ABHD2	0	0.266443027	0.71	0.273	0
I	WASHC5	0	0.266185885	0.492	0.136	0
I	ATP6V1H	0	0.266143317	0.598	0.193	0
I	OIP5-AS1	0	0.264883197	0.402	0.096	0
I	TCEAL3	0	0.264535375	0.415	0.099	0
I	ARL8A	0	0.263928745	0.69	0.253	0
I	ATN1	0	0.263880095	0.414	0.105	0
I	STAU1	0	0.263464879	0.691	0.249	0
I	B3GNT2	0	0.262820496	0.442	0.109	0
I	EIF5B	0	0.262808807	0.705	0.275	0
I	RRAGA	0	0.262648081	0.593	0.195	0
I	UBE2Q1	0	0.262423008	0.639	0.222	0
I	AHCYL1	0	0.262062592	0.698	0.266	0
I	LILRA6	0	0.261920988	0.498	0.145	0
I	SEC11C	0	0.261725128	0.64	0.223	0
I	QARS	0	0.260855684	0.602	0.203	0
I	C3AR1	0	0.260826404	0.796	0.367	0
I	SLC39A7	0	0.259981007	0.48	0.126	0
I	DYNLRB1	0	0.259200998	0.84	0.378	0
I	NDUFS3	0	0.258865303	0.657	0.236	0
I	PIK3R1	0	0.258505112	0.616	0.226	0
I	FUNDC2	0	0.257464046	0.61	0.215	0
I	BOLA2B	0	0.257457413	0.409	0.103	0
I	ARPIN	0	0.25717656	0.471	0.136	0
I	EDEM2	0	0.256360347	0.573	0.178	0
I	CHMP4B	0	0.256281792	0.755	0.329	0
I	SNAP29	0	0.256258144	0.614	0.207	0
I	TGFBR1	0	0.255844433	0.543	0.173	0
I	CPNE2	0	0.255741637	0.482	0.123	0
I	RAB5C	0	0.255678036	0.903	0.437	0
I	GLA	0	0.255667424	0.627	0.211	0
I	FBXO7	0	0.25557831	0.673	0.246	0
I	CHD1L	0	0.255138958	0.423	0.112	0
I	IL3RA	0	0.25505307	0.366	0.108	0
I	VWA5A	0	0.255034735	0.35	0.064	0
I	HPS5	0	0.254973235	0.529	0.159	0
I	EPRS	0	0.254674065	0.588	0.208	0
I	MCOLN1	0	0.254525752	0.585	0.164	0
I	SERBP1	0	0.254185523	0.868	0.429	0
I	FEM1B	0	0.254056251	0.494	0.143	0
I	ANXA4	0	0.253946151	0.758	0.286	0
I	FNIP2	0	0.253658971	0.576	0.23	0
I	PRKCSH	0	0.253612166	0.681	0.252	0
I	TCF7L2	0	0.253593749	0.421	0.141	0
I	RPL7P9	0	0.253523118	0.395	0.099	0
I	ACTR1A	0	0.253361912	0.621	0.206	0
I	IVD	0	0.253215953	0.41	0.103	0
I	SPIRE1	0	0.252878288	0.338	0.056	0
I	AIDA	0	0.25281412	0.569	0.182	0
I	TM2D2	0	0.252794736	0.512	0.15	0
I	SQSTM1	0	0.252350913	0.898	0.436	0
I	SLC18B1	0	0.252032697	0.318	0.064	0
I	SRPRA	0	0.251808764	0.679	0.257	0
I	DCAF6	0	0.251469608	0.452	0.11	0
I	C12orf49	0	0.251458605	0.438	0.11	0
I	HSD17B12	0	0.251428648	0.565	0.185	0
I	COPA	0	0.251407167	0.784	0.336	0
I	C6orf48	0	0.250861497	0.62	0.241	0
I	API5	0	0.250745955	0.565	0.187	0
I	TSPAN31	0	0.250535686	0.495	0.13	0
I	ARL2BP	0	0.250275446	0.58	0.187	0
I	BMPR2	0	0.250166059	0.477	0.138	0
I	SLC40A1	9.36E-305	0.540613858	0.442	0.167	2.85E-300
I	RHOA	2.44E-304	0.41722954	0.986	0.694	7.44E-300
I	OLFML2B	1.17E-302	0.315972712	0.364	0.12	3.56E-298
I	ATP6V0E1	9.61E-299	0.368483131	0.987	0.653	2.93E-294
I	MT-RNR1	3.18E-297	0.468073521	0.679	0.318	9.71E-293
I	ARL4C	5.71E-296	0.519758579	0.582	0.262	1.74E-291
I	ENPP2	1.05E-295	0.2534671	0.374	0.126	3.21E-291
I	GLIPR2	5.81E-295	0.356643467	0.743	0.383	1.77E-290
I	HLA-DQB1	3.89E-292	0.604839669	0.971	0.666	1.19E-287
I	PSMA7	3.44E-289	0.264877987	0.942	0.521	1.05E-284
I	NPM1	4.75E-284	0.301659952	0.958	0.554	1.45E-279
I	RPL27A	9.19E-282	0.401055189	0.989	0.701	2.80E-277
I	MT-ND4L	1.13E-279	0.534961049	0.917	0.588	3.44E-275
I	MS4A6A	1.61E-279	0.503129439	0.915	0.555	4.91E-275
I	PDLIM1	8.17E-276	0.323659177	0.29	0.084	2.49E-271
I	CD52	7.52E-258	0.770708905	0.626	0.345	2.29E-253
I	FCER1G	2.07E-242	0.322240591	0.999	0.806	6.32E-238
I	CD68	2.42E-230	0.396510268	0.838	0.451	7.38E-226
I	ADAMDEC1	2.31E-227	0.459564096	0.379	0.155	7.05E-223
I	ATP5F1E	1.63E-224	0.332152426	0.995	0.785	4.97E-220
I	ACTR2	3.04E-222	0.292203955	0.964	0.62	9.29E-218
I	MT-RNR2	2.16E-220	0.393857431	0.68	0.323	6.59E-216
I	TPM3	1.63E-218	0.344352976	0.967	0.638	4.97E-214
I	SDS	1.10E-212	0.493092046	0.28	0.095	3.34E-208
I	MYL6	2.94E-212	0.350067659	0.996	0.803	8.97E-208
I	ARPC5	1.87E-209	0.284802532	0.982	0.689	5.69E-205
I	GNAI2	1.05E-206	0.285015656	0.977	0.658	3.21E-202
I	EMP3	4.73E-195	0.342484457	0.946	0.581	1.44E-190
I	CAP1	3.79E-192	0.251825245	0.976	0.641	1.16E-187
I	YWHAZ	6.13E-192	0.253506749	0.937	0.609	1.87E-187
I	RAC1	5.66E-190	0.281857209	0.993	0.687	1.73E-185
I	RPS29	9.04E-183	0.270741487	0.994	0.764	2.76E-178
I	ARPC2	1.01E-164	0.281092613	0.99	0.753	3.07E-160
I	SPP1	8.75E-164	0.468166835	0.573	0.333	2.67E-159
I	MT-ND2	5.03E-152	0.316698265	1	0.951	1.54E-147
I	PFN1	3.94E-144	0.279276581	0.997	0.828	1.20E-139
I	MMP9	3.25E-136	0.685892545	0.344	0.171	9.92E-132
I	CD36	1.74E-135	0.328921442	0.419	0.22	5.32E-131
I	MCEMP1	3.17E-133	0.417949085	0.35	0.177	9.67E-129
I	HLA-DQA2	2.00E-39	0.308003006	0.37	0.267	6.10E-35
II	TRBC2	0	1.719859684	0.812	0.085	0
II	TRAC	0	1.59302698	0.841	0.067	0
II	GZMA	0	1.308205548	0.649	0.044	0
II	CD2	0	1.144046019	0.753	0.067	0
II	CD3E	0	1.136553639	0.787	0.055	0
II	CD3D	0	1.038378785	0.682	0.046	0
II	CD3G	0	0.743101498	0.603	0.027	0
II	SPOCK2	0	0.727611266	0.506	0.03	0
II	CD96	0	0.588166362	0.469	0.021	0
II	ITM2A	1.88E-286	0.657689416	0.464	0.029	5.73E-282
II	LCK	3.71E-274	0.567171105	0.481	0.033	1.13E-269
II	SH2D1A	8.97E-266	0.38558377	0.285	0.011	2.74E-261
II	GZMH	7.94E-260	0.624497549	0.347	0.018	2.42E-255
II	CD8A	2.58E-252	0.79946933	0.397	0.025	7.87E-248
II	TIGIT	5.68E-251	0.507120484	0.36	0.02	1.73E-246
II	IL2RB	3.52E-250	0.490583293	0.343	0.018	1.07E-245
II	CD7	3.58E-247	0.717247455	0.494	0.039	1.09E-242
II	IKZF3	4.69E-237	0.576658749	0.406	0.028	1.43E-232
II	SKAP1	1.04E-207	0.330577191	0.322	0.019	3.18E-203
II	ETS1	4.72E-197	0.65004297	0.519	0.054	1.44E-192
II	GZMM	3.69E-194	0.404994077	0.276	0.015	1.12E-189
II	BCL11B	8.85E-193	0.373565253	0.31	0.019	2.70E-188
II	CD247	1.37E-192	0.435945224	0.335	0.023	4.17E-188
II	TRBC1	3.38E-191	0.913257811	0.444	0.041	1.03E-186
II	GZMK	3.05E-190	1.158096635	0.418	0.036	9.29E-186
II	IFNG	4.48E-188	0.640559834	0.259	0.014	1.37E-183
II	CST7	1.25E-176	0.783841398	0.603	0.08	3.80E-172
II	IL32	1.00E-166	1.824466513	0.946	0.247	3.06E-162
II	MIAT	4.02E-158	0.382863179	0.305	0.023	1.23E-153
II	PRF1	1.83E-151	0.378164895	0.272	0.019	5.58E-147
II	RASGRP1	8.81E-150	0.436350284	0.372	0.036	2.69E-145
II	NKG7	4.97E-149	1.112130526	0.598	0.095	1.52E-144
II	CCL5	2.84E-147	1.759669303	0.803	0.194	8.66E-143
II	CD27	1.99E-142	0.445167788	0.259	0.018	6.08E-138
II	CTSW	1.71E-137	0.762130047	0.423	0.052	5.21E-133
II	LBH	4.58E-137	0.391175553	0.314	0.028	1.40E-132
II	TRGC2	1.44E-135	0.488860856	0.272	0.021	4.41E-131
II	KLRB1	6.05E-125	0.6026018	0.259	0.021	1.84E-120
II	GATA3	5.91E-119	0.365055374	0.264	0.023	1.80E-114
II	SYNE2	3.91E-107	0.426582621	0.41	0.058	1.19E-102
II	SLC38A1	4.79E-101	0.381411774	0.372	0.051	1.46E-96
II	PYHIN1	1.62E-96	0.327593042	0.31	0.039	4.93E-92
II	SEPT1	9.33E-94	0.423302601	0.385	0.059	2.85E-89
II	CLEC2D	1.68E-89	0.506702741	0.536	0.112	5.11E-85
II	CD69	2.62E-75	0.373007638	0.628	0.167	8.00E-71
II	RORA	1.72E-74	0.281139354	0.255	0.033	5.26E-70
II	FYN	8.97E-60	0.381614418	0.49	0.124	2.74E-55
II	LTB	1.11E-59	0.591414239	0.473	0.119	3.39E-55
II	STK17A	1.29E-59	0.411604504	0.448	0.11	3.93E-55
II	ACAP1	2.86E-58	0.26518334	0.452	0.11	8.72E-54
II	NFATC2	1.06E-54	0.339023774	0.36	0.08	3.23E-50
II	EVL	3.20E-54	0.679421941	0.845	0.382	9.75E-50
II	C12orf57	6.22E-49	0.411584586	0.565	0.188	1.90E-44
II	GIMAP7	9.12E-48	0.541904534	0.674	0.261	2.78E-43
II	DUSP4	5.48E-47	0.332575527	0.293	0.061	1.67E-42
II	HLA-DQA1	2.08E-46	0.996475377	0.996	0.737	6.36E-42
II	PAXX	1.84E-44	0.368770615	0.569	0.2	5.61E-40
II	TSPYL2	8.98E-44	0.27990086	0.276	0.058	2.74E-39
II	TRAF3IP3	1.97E-41	0.309394356	0.469	0.145	6.02E-37
II	RARRES3	4.27E-41	0.56124156	0.72	0.321	1.30E-36
II	PTPN7	3.36E-40	0.275857136	0.402	0.116	1.02E-35
II	FOLR2	9.73E-39	0.914554861	0.653	0.293	2.97E-34
II	GLCCI1	1.36E-38	0.26261713	0.255	0.057	4.14E-34
II	PRDM1	2.17E-37	0.426612902	0.552	0.209	6.62E-33
II	SELENOP	6.43E-37	0.67978282	0.674	0.292	1.96E-32
II	CNOT6L	7.70E-37	0.404392437	0.582	0.245	2.35E-32
II	HLA-DQA2	1.50E-36	1.014399215	0.669	0.294	4.57E-32
II	HLA-DQB1	2.96E-34	0.796768741	0.987	0.758	9.04E-30
II	RPS26	4.25E-34	0.64055849	0.971	0.714	1.30E-29
II	RGS1	5.72E-34	0.674982157	0.862	0.463	1.74E-29
II	APOBEC3G	6.66E-34	0.401727248	0.523	0.218	2.03E-29
II	C1QA	7.77E-34	0.853017546	0.962	0.621	2.37E-29
II	GPR155	1.77E-32	0.50564296	0.544	0.221	5.39E-28
II	PLA2G2D	2.92E-32	0.378427144	0.272	0.071	8.90E-28
II	A2M	8.14E-32	0.625435875	0.9	0.474	2.48E-27
II	TMEM176B	1.33E-31	0.687821076	0.954	0.629	4.07E-27
II	CDC42SE2	1.91E-30	0.328587716	0.699	0.341	5.83E-26
II	HLA-DMA	1.91E-30	0.619821177	0.996	0.697	5.83E-26
II	ARL4C	1.97E-29	0.362039101	0.728	0.357	6.02E-25
II	MAF	2.90E-29	0.538652251	0.757	0.405	8.84E-25
II	RPS27	5.21E-29	0.662886132	0.996	0.821	1.59E-24
II	CBLB	1.22E-28	0.324613767	0.439	0.171	3.73E-24
II	C1QB	1.72E-28	0.721629074	0.962	0.617	5.26E-24
II	HLA-DRA	3.44E-28	0.632382871	1	0.913	1.05E-23
II	RPS27A	3.71E-28	0.481820248	1	0.865	1.13E-23
II	IL21R	1.49E-27	0.263620708	0.293	0.088	4.55E-23
II	PRKCH	1.86E-27	0.263202541	0.343	0.119	5.67E-23
II	CCND2	1.92E-27	0.335049083	0.364	0.128	5.87E-23
II	SDC3	3.78E-27	0.456065943	0.678	0.339	1.15E-22
II	SNRPN	5.35E-27	0.260679265	0.46	0.187	1.63E-22
II	HLA-DPA1	1.53E-26	0.59018754	1	0.818	4.65E-22
II	GYPC	2.32E-26	0.403128693	0.561	0.263	7.06E-22
II	RPS3	1.04E-25	0.526725758	0.996	0.828	3.17E-21
II	TSPAN4	2.32E-25	0.40844818	0.682	0.36	7.08E-21
II	IL4I1	7.43E-25	0.703010517	0.573	0.276	2.27E-20
II	IL7R	1.53E-24	0.682304019	0.561	0.266	4.67E-20
II	POLR3GL	2.23E-24	0.330826871	0.473	0.21	6.80E-20
II	C1QC	3.09E-24	0.584711564	0.967	0.593	9.41E-20
II	PCSK7	3.42E-24	0.292757065	0.598	0.299	1.04E-19
II	IKZF1	3.45E-24	0.265041251	0.632	0.32	1.05E-19
II	EMB	5.24E-24	0.259832399	0.498	0.214	1.60E-19
II	RPS4X	6.72E-24	0.484169553	1	0.838	2.05E-19
II	TSTD1	7.13E-24	0.255406233	0.381	0.151	2.17E-19
II	MZT2B	7.99E-24	0.288418314	0.699	0.37	2.44E-19
II	HLA-DPB1	1.20E-23	0.566338757	0.996	0.799	3.65E-19
II	SLC40A1	2.67E-23	0.354910517	0.544	0.249	8.14E-19
II	RBL2	2.81E-23	0.306146869	0.527	0.257	8.56E-19
II	LTC4S	2.81E-23	0.26662784	0.259	0.08	8.57E-19
II	SEPT6	3.44E-23	0.290917992	0.649	0.342	1.05E-18
II	FCGR2B	3.98E-23	0.467554109	0.778	0.439	1.22E-18
II	TBC1D2B	4.05E-23	0.271809886	0.577	0.285	1.23E-18
II	RASSF4	4.89E-23	0.461440769	0.787	0.466	1.49E-18
II	SERPING1	5.74E-23	0.319224673	0.824	0.468	1.75E-18
II	GIMAP6	6.81E-23	0.302545654	0.397	0.163	2.08E-18
II	RPSA	9.59E-23	0.434949166	0.962	0.682	2.92E-18
II	VAMP5	9.69E-23	0.407340518	0.77	0.443	2.96E-18
II	MS4A6A	1.21E-22	0.537404796	0.954	0.664	3.68E-18
II	NOP53	1.27E-22	0.376694186	0.757	0.454	3.88E-18
II	GIMAP1	2.11E-22	0.322992178	0.473	0.213	6.44E-18
II	FCGR3A	8.62E-22	0.556395321	0.95	0.613	2.63E-17
II	CD74	1.15E-21	0.518764254	1	0.931	3.51E-17
II	MXD4	1.16E-21	0.278429986	0.452	0.205	3.52E-17
II	ZBTB38	1.22E-21	0.273842814	0.523	0.259	3.72E-17
II	SLFN5	1.23E-21	0.30603753	0.464	0.215	3.75E-17
II	DOK2	1.39E-21	0.355637651	0.653	0.362	4.25E-17
II	APOE	1.92E-21	0.52813977	0.916	0.577	5.86E-17
II	VOPP1	3.50E-21	0.351510279	0.753	0.442	1.07E-16
II	RPL10A	3.52E-21	0.405811976	0.992	0.755	1.07E-16
II	GIMAP4	3.69E-21	0.262819252	0.787	0.468	1.13E-16
II	BIRC3	3.69E-21	0.257650729	0.46	0.201	1.13E-16
II	KCNMA1	4.15E-21	0.338254156	0.619	0.324	1.27E-16
II	NR4A2	6.62E-21	0.426214182	0.669	0.351	2.02E-16
II	GPR34	6.78E-21	0.385284691	0.561	0.292	2.07E-16
II	BTG1	8.05E-21	0.435236566	0.987	0.74	2.46E-16
II	GATM	8.74E-21	0.304245734	0.347	0.139	2.67E-16
II	RPL21	1.05E-20	0.401565368	0.992	0.83	3.22E-16
II	CTSZ	1.14E-20	0.509119441	0.962	0.646	3.48E-16
II	HLA-DOA	1.38E-20	0.338150779	0.695	0.37	4.22E-16
II	HLA-DMB	1.81E-20	0.5121657	0.967	0.655	5.53E-16
II	TCF4	3.36E-20	0.308371756	0.577	0.298	1.03E-15
II	RNASE1	4.48E-20	0.832441623	0.64	0.355	1.37E-15
II	RGS10	5.41E-20	0.318028299	0.891	0.582	1.65E-15
II	RPL23A	5.72E-20	0.433504257	0.996	0.804	1.74E-15
II	DNAJB1	5.92E-20	0.410139082	0.816	0.515	1.81E-15
II	PLEKHO1	6.40E-20	0.334380909	0.778	0.462	1.95E-15
II	RPL3	1.03E-19	0.441098035	0.987	0.801	3.13E-15
II	PLTP	1.19E-19	0.425641173	0.707	0.399	3.63E-15
II	B2M	1.30E-19	0.300937011	1	0.995	3.96E-15
II	VPS13C	1.47E-19	0.278620344	0.686	0.391	4.49E-15
II	SOD1	1.75E-19	0.322713956	0.849	0.529	5.34E-15
II	STAT1	1.86E-19	0.4396841	0.921	0.615	5.68E-15
II	CCL13	2.36E-19	0.608979119	0.297	0.112	7.20E-15
II	AES	2.92E-19	0.314607007	0.833	0.493	8.91E-15
II	AC020656.1	3.90E-19	0.472864275	0.565	0.291	1.19E-14
II	DPP7	4.11E-19	0.267039661	0.745	0.444	1.25E-14
II	APRT	4.16E-19	0.252310167	0.766	0.449	1.27E-14
II	CD84	4.41E-19	0.34537699	0.874	0.513	1.35E-14
II	ADAMDEC1	5.29E-19	0.423765956	0.473	0.221	1.61E-14
II	SLCO2B1	5.42E-19	0.331235277	0.849	0.482	1.65E-14
II	RPS19	6.42E-19	0.375323797	1	0.867	1.96E-14
II	RPS29	6.56E-19	0.397508508	1	0.834	2.00E-14
II	XIST	7.67E-19	0.493662799	0.661	0.388	2.34E-14
II	PRNP	8.53E-19	0.297855211	0.782	0.479	2.60E-14
II	C2	1.02E-18	0.384228007	0.703	0.378	3.12E-14
II	ZBTB20	1.05E-18	0.251808008	0.368	0.156	3.19E-14
II	GNPTAB	1.09E-18	0.300842936	0.678	0.381	3.32E-14
II	AAK1	1.28E-18	0.300784584	0.515	0.269	3.90E-14
II	REX1BD	1.43E-18	0.361083559	0.619	0.361	4.37E-14
II	SERPINF1	2.13E-18	0.300688664	0.464	0.221	6.50E-14
II	RPS18	2.39E-18	0.408746653	0.996	0.854	7.29E-14
II	HLA-DRB1	3.32E-18	0.465277513	1	0.846	1.01E-13
II	C3AR1	3.53E-18	0.271400494	0.828	0.497	1.08E-13
II	GIMAP2	4.78E-18	0.261700205	0.464	0.23	1.46E-13
II	SLAMF7	5.07E-18	0.530864047	0.481	0.241	1.55E-13
II	HCST	5.51E-18	0.346064821	0.941	0.613	1.68E-13
II	RPL13A	5.80E-18	0.317814902	1	0.846	1.77E-13
II	BRD2	1.08E-17	0.267013894	0.799	0.491	3.30E-13
II	CIRBP	1.28E-17	0.269690105	0.895	0.621	3.90E-13
II	CUTA	1.29E-17	0.287185769	0.732	0.439	3.94E-13
II	DRAM1	1.37E-17	0.26261685	0.636	0.361	4.19E-13
II	LILRB4	1.44E-17	0.379945327	0.841	0.525	4.40E-13
II	RABAC1	1.62E-17	0.293234997	0.556	0.292	4.95E-13
II	CLEC10A	1.91E-17	0.30579824	0.464	0.221	5.83E-13
II	DDX24	2.23E-17	0.265262739	0.72	0.434	6.80E-13
II	RPL13	2.86E-17	0.478140417	0.996	0.879	8.72E-13
II	EEF1A1	2.97E-17	0.309305444	1	0.934	9.07E-13
II	TSC22D3	3.23E-17	0.265318414	0.946	0.659	9.85E-13
II	RPL30	3.76E-17	0.299412166	1	0.858	1.15E-12
II	EPS15	4.11E-17	0.269253553	0.615	0.346	1.25E-12
II	RPS12	5.49E-17	0.372824736	1	0.846	1.67E-12
II	IL18	6.02E-17	0.340358655	0.674	0.394	1.84E-12
II	RPL19	6.35E-17	0.401083633	1	0.848	1.94E-12
II	RPL5	6.99E-17	0.334860067	0.979	0.767	2.13E-12
II	APOL3	8.10E-17	0.277444937	0.364	0.163	2.47E-12
II	SARAF	8.41E-17	0.335974312	0.921	0.644	2.56E-12
II	CD14	9.94E-17	0.568555275	0.975	0.769	3.03E-12
II	HSPA1A	1.06E-16	0.310897124	0.962	0.725	3.22E-12
II	NCF1	1.11E-16	0.380620676	0.444	0.213	3.39E-12
II	TSPAN33	1.15E-16	0.282823739	0.368	0.168	3.49E-12
II	CD81	1.55E-16	0.435616255	0.971	0.659	4.71E-12
II	SNX6	2.39E-16	0.295846657	0.803	0.509	7.29E-12
II	EEF1B2	2.41E-16	0.287391012	0.962	0.67	7.37E-12
II	STAB1	2.43E-16	0.33181698	0.561	0.301	7.41E-12
II	RPS15A	3.16E-16	0.303678412	0.996	0.832	9.65E-12
II	ARL6IP4	3.55E-16	0.320017497	0.523	0.267	1.08E-11
II	RPS5	3.96E-16	0.326282615	0.987	0.74	1.21E-11
II	PSME2	4.37E-16	0.32750557	0.854	0.577	1.33E-11
II	CD4	6.22E-16	0.385566013	0.916	0.562	1.90E-11
II	ATM	6.95E-16	0.299040461	0.569	0.331	2.12E-11
II	APOBEC3C	9.21E-16	0.351802379	0.573	0.332	2.81E-11
II	PRDX1	9.26E-16	0.349338434	0.975	0.728	2.83E-11
II	F13A1	1.16E-15	0.47443037	0.406	0.195	3.54E-11
II	CXCL10	1.79E-15	0.373752057	0.314	0.13	5.45E-11
II	RPS14	1.94E-15	0.380216129	0.996	0.852	5.92E-11
II	RPS25	2.35E-15	0.344367293	0.983	0.803	7.18E-11
II	BMP2K	3.05E-15	0.258213796	0.707	0.442	9.30E-11
II	GUK1	3.34E-15	0.252569997	0.782	0.496	1.02E-10
II	AKR1B1	4.01E-15	0.296959778	0.711	0.421	1.22E-10
II	TMEM176A	4.16E-15	0.412283274	0.791	0.52	1.27E-10
II	RPL10	6.46E-15	0.538764451	0.979	0.862	1.97E-10
II	ITM2B	8.57E-15	0.348194121	1	0.893	2.61E-10
II	RPL12	1.11E-14	0.295131454	1	0.861	3.38E-10
II	STOM	1.15E-14	0.25436629	0.753	0.477	3.51E-10
II	CFD	1.22E-14	0.482031396	0.669	0.422	3.73E-10
II	AKR1A1	1.44E-14	0.329365234	0.837	0.559	4.38E-10
II	RPL35	1.58E-14	0.315612962	0.992	0.782	4.83E-10
II	EEF1D	1.64E-14	0.269617215	0.962	0.706	5.00E-10
II	CST3	2.13E-14	0.395463419	0.996	0.845	6.49E-10
II	CTSC	2.70E-14	0.378408187	0.979	0.73	8.24E-10
II	RPL14	2.74E-14	0.310428893	0.996	0.811	8.36E-10
II	RPL36	3.13E-14	0.252672859	1	0.791	9.56E-10
II	NR1H3	3.42E-14	0.285642364	0.527	0.292	1.04E-09
II	CMKLR1	3.55E-14	0.284863834	0.485	0.269	1.08E-09
II	FPR3	3.95E-14	0.292884899	0.791	0.489	1.21E-09
II	BST2	7.94E-14	0.280247325	0.858	0.564	2.42E-09
II	TMSB4X	1.08E-13	0.276989422	1	0.987	3.28E-09
II	RPS23	1.42E-13	0.312448432	0.987	0.829	4.34E-09
II	HLA-A	1.58E-13	0.278809163	1	0.938	4.81E-09
II	ZFP36L2	1.84E-13	0.303899056	0.941	0.679	5.61E-09
II	RPL7A	2.09E-13	0.283374904	0.987	0.799	6.38E-09
II	ATF5	2.18E-13	0.259250952	0.481	0.269	6.66E-09
II	GPX4	2.78E-13	0.356261908	0.904	0.657	8.48E-09
II	ACP2	2.84E-13	0.300487496	0.59	0.362	8.68E-09
II	HSPB1	3.08E-13	0.298076399	0.82	0.529	9.38E-09
II	EIF4A1	3.19E-13	0.263674381	0.531	0.293	9.73E-09
II	JUN	4.95E-13	0.409819034	0.954	0.708	1.51E-08
II	RPL9	5.22E-13	0.270436231	1	0.845	1.59E-08
II	RPS3A	6.20E-13	0.293829858	0.992	0.827	1.89E-08
II	RPS7	1.03E-12	0.252990327	0.987	0.796	3.14E-08
II	UBC	1.12E-12	0.317515629	1	0.828	3.43E-08
II	HSPA8	1.14E-12	0.315784572	0.95	0.677	3.49E-08
II	SYNGR2	1.40E-12	0.25701133	0.841	0.551	4.27E-08
II	RPS6	1.61E-12	0.272717789	1	0.851	4.92E-08
II	AC020916.1	1.71E-12	0.438031738	0.498	0.293	5.22E-08
II	HLA-DRB5	2.49E-12	0.380979707	0.623	0.363	7.61E-08
II	CXCL9	2.57E-12	1.267434503	0.326	0.16	7.85E-08
II	HSP90AA1	3.57E-12	0.264766703	1	0.857	1.09E-07
II	DRAM2	3.84E-12	0.285135951	0.615	0.404	1.17E-07
II	ATP6AP2	3.84E-12	0.308140459	0.933	0.651	1.17E-07
II	RPS20	4.89E-12	0.2883103	0.992	0.778	1.49E-07
II	RPL18	5.04E-12	0.278921767	0.992	0.817	1.54E-07
II	CYBA	6.98E-12	0.452892862	0.979	0.787	2.13E-07
II	RPL28	1.02E-11	0.288332954	1	0.895	3.11E-07
II	CSF1R	1.03E-11	0.253608691	0.799	0.549	3.15E-07
II	JUND	1.33E-11	0.255672845	0.992	0.809	4.07E-07
II	SLAMF8	1.64E-11	0.261841451	0.72	0.462	4.99E-07
II	MS4A4A	2.12E-11	0.257467687	0.828	0.518	6.46E-07
II	RPL27A	2.48E-11	0.292623657	0.996	0.788	7.56E-07
II	APOC1	2.52E-11	0.333298701	0.833	0.525	7.70E-07
II	ILF3-DT	2.93E-11	0.267946233	0.314	0.155	8.95E-07
II	RPS15	5.32E-11	0.263515587	0.992	0.82	1.62E-06
II	CD68	5.63E-11	0.333279289	0.77	0.569	1.72E-06
II	TREM2	5.64E-11	0.332081582	0.644	0.409	1.72E-06
II	RPL18A	8.42E-11	0.334279351	0.925	0.738	2.57E-06
II	RPS2	8.84E-11	0.264057511	1	0.859	2.70E-06
II	RPLP1	1.79E-10	0.252331109	1	0.906	5.47E-06
II	CD9	3.06E-10	0.266925405	0.799	0.527	9.35E-06
II	GPR183	1.20E-09	0.267280221	0.636	0.41	3.65E-05
II	ATF3	1.61E-09	0.294338497	0.565	0.365	4.91E-05
II	KLF6	3.33E-09	0.290967847	0.979	0.748	0.000101709
II	IFI27	1.67E-08	0.547729441	0.448	0.283	0.000509415
II	PEA15	2.04E-07	0.271837356	0.707	0.496	0.006213142
II	RPS9	4.82E-07	0.278142618	0.699	0.523	0.014699486
II	EMP3	3.50E-05	0.27296935	0.916	0.692	1
III	CXCL10	0	3.778256767	0.721	0.106	0
III	CXCL9	0	3.518842807	0.654	0.139	0
III	CXCL11	0	2.244003179	0.483	0.035	0
III	GBP1	0	2.018968424	0.939	0.435	0
III	SLAMF7	0	1.760168321	0.749	0.22	0
III	IDO1	0	1.300915945	0.373	0.04	0
III	HAPLN3	0	0.66955975	0.507	0.086	0
III	GCH1	1.81E-285	0.854424277	0.638	0.157	5.51E-281
III	GBP4	6.15E-270	1.197846289	0.82	0.312	1.88E-265
III	WARS	6.69E-258	1.573552454	0.884	0.414	2.04E-253
III	CD40	3.48E-256	1.274429585	0.8	0.314	1.06E-251
III	APOL3	5.18E-253	0.923238233	0.571	0.147	1.58E-248
III	GBP5	2.84E-252	0.932147287	0.802	0.293	8.65E-248
III	ANKRD22	4.40E-242	0.753602243	0.628	0.17	1.34E-237
III	CD274	5.20E-240	0.664553194	0.517	0.12	1.59E-235
III	LAP3	3.92E-234	1.179310299	0.943	0.541	1.20E-229
III	CD38	1.87E-228	0.695131513	0.516	0.125	5.72E-224
III	SLC2A6	4.16E-220	0.733676303	0.548	0.145	1.27E-215
III	STAT1	1.91E-214	1.300878539	0.954	0.604	5.83E-210
III	VAMP5	5.93E-208	1.2614062	0.855	0.428	1.81E-203
III	IL4I1	7.98E-195	1.218402185	0.716	0.259	2.44E-190
III	TAP1	3.14E-193	0.919063881	0.884	0.48	9.57E-189
III	ATF5	5.91E-192	0.893188592	0.684	0.252	1.80E-187
III	RARRES3	3.86E-180	0.88966387	0.734	0.307	1.18E-175
III	DRAM1	3.55E-174	0.806692332	0.762	0.346	1.08E-169
III	HSD11B1	1.03E-171	0.74566342	0.287	0.051	3.16E-167
III	PSTPIP2	1.41E-165	0.489001769	0.632	0.22	4.29E-161
III	EPSTI1	2.77E-162	0.848638304	0.821	0.413	8.46E-158
III	SLAMF8	1.26E-160	0.95844914	0.838	0.448	3.86E-156
III	PPA1	8.26E-151	1.039463198	0.794	0.386	2.52E-146
III	CTSH	9.71E-150	0.959079385	0.954	0.645	2.96E-145
III	IL18BP	7.58E-149	0.74620171	0.572	0.208	2.31E-144
III	NUB1	3.31E-146	0.891964525	0.768	0.395	1.01E-141
III	PSME2	4.47E-139	0.974120172	0.921	0.565	1.36E-134
III	TNFSF13B	1.12E-137	0.755066863	0.91	0.56	3.41E-133
III	CALHM6	3.35E-135	1.016466522	0.566	0.205	1.02E-130
III	GBP2	1.40E-132	0.536622922	0.815	0.435	4.28E-128
III	IFIH1	1.67E-132	0.620062659	0.621	0.256	5.10E-128
III	IFI35	1.01E-128	0.489800886	0.612	0.25	3.07E-124
III	SEMA4A	1.04E-128	0.429082798	0.571	0.208	3.17E-124
III	TNFSF10	1.72E-128	1.003345941	0.678	0.301	5.25E-124
III	IL15RA	6.39E-127	0.399027763	0.421	0.13	1.95E-122
III	STOM	7.30E-127	0.707885281	0.829	0.465	2.23E-122
III	SNX10	1.80E-124	1.12008602	0.912	0.593	5.49E-120
III	IL32	1.57E-123	0.85962004	0.593	0.24	4.79E-119
III	LILRB4	1.03E-122	0.813136551	0.889	0.513	3.14E-118
III	SMCO4	8.33E-121	0.64330145	0.79	0.439	2.54E-116
III	KYNU	9.04E-119	0.685460208	0.779	0.408	2.76E-114
III	APOL1	8.17E-117	0.531863971	0.512	0.2	2.49E-112
III	ICAM1	1.04E-116	0.674147246	0.8	0.418	3.16E-112
III	SERPING1	2.82E-116	1.200584226	0.834	0.456	8.61E-112
III	IFI44L	5.83E-116	0.602942295	0.555	0.214	1.78E-111
III	UBE2L6	2.39E-115	0.532268676	0.839	0.477	7.28E-111
III	SLC39A8	6.11E-115	0.694045806	0.48	0.175	1.86E-110
III	PSMA4	7.51E-115	0.624686538	0.9	0.559	2.29E-110
III	MT2A	1.01E-113	0.81310157	0.9	0.553	3.09E-109
III	MYOF	1.73E-113	0.662995984	0.624	0.29	5.27E-109
III	NECTIN2	1.03E-112	0.488573413	0.62	0.268	3.14E-108
III	APOL2	1.36E-111	0.368374723	0.555	0.229	4.15E-107
III	CD47	1.49E-111	0.657259578	0.87	0.525	4.54E-107
III	TMEM176B	3.06E-110	0.891329161	0.911	0.621	9.34E-106
III	PDIA3	1.01E-109	0.668716297	0.916	0.592	3.09E-105
III	TMEM176A	5.45E-109	0.844629552	0.848	0.508	1.66E-104
III	TAP2	6.89E-108	0.452997467	0.691	0.334	2.10E-103
III	PLEKHO1	8.86E-108	0.65536849	0.817	0.45	2.70E-103
III	PSMB9	4.47E-105	0.513549351	0.879	0.52	1.36E-100
III	SOD2	5.35E-105	0.409227998	0.97	0.729	1.63E-100
III	NFKBIE	9.03E-105	0.349918329	0.517	0.202	2.75E-100
III	C15orf48	2.15E-104	0.627032167	0.849	0.472	6.55E-100
III	PLEK	6.71E-102	0.740592094	0.93	0.645	2.05E-97
III	SAMD9L	1.13E-101	0.552646125	0.726	0.376	3.45E-97
III	CALR	4.75E-101	0.755275717	0.965	0.687	1.45E-96
III	VOPP1	5.23E-101	0.532291758	0.778	0.43	1.60E-96
III	MCOLN2	1.64E-99	0.274078636	0.254	0.062	5.02E-95
III	PDCD1LG2	7.68E-99	0.276639363	0.352	0.108	2.34E-94
III	RSAD2	4.24E-98	0.780716757	0.293	0.081	1.29E-93
III	CD80	3.69E-97	0.324967475	0.287	0.078	1.13E-92
III	FCGR1A	6.30E-97	0.656996374	0.728	0.386	1.92E-92
III	GPR84	6.63E-97	0.42334894	0.412	0.14	2.02E-92
III	MX1	8.04E-97	0.878355599	0.616	0.293	2.45E-92
III	CTSC	1.04E-95	0.820730513	0.974	0.722	3.17E-91
III	PSMA3	1.69E-94	0.47804548	0.788	0.444	5.14E-90
III	PEA15	3.81E-94	0.719499768	0.824	0.484	1.16E-89
III	TFEC	7.08E-94	0.578884079	0.787	0.453	2.16E-89
III	CMKLR1	8.06E-94	0.44428731	0.584	0.257	2.46E-89
III	OAS2	1.45E-92	0.598069728	0.573	0.266	4.43E-88
III	ACP2	4.17E-92	0.600389085	0.665	0.351	1.27E-87
III	NFE2L3	5.99E-92	0.416725314	0.399	0.144	1.83E-87
III	BST2	8.05E-92	0.574029967	0.893	0.553	2.45E-87
III	IFIT3	3.86E-91	0.710259042	0.59	0.282	1.18E-86
III	PRDX1	6.94E-91	0.829799722	0.968	0.72	2.12E-86
III	PTPN1	1.30E-90	0.563344219	0.721	0.388	3.96E-86
III	SPPL2A	8.30E-90	0.441762922	0.807	0.475	2.53E-85
III	SRI	1.88E-88	0.484328879	0.787	0.473	5.73E-84
III	SQOR	3.50E-86	0.445085085	0.812	0.478	1.07E-81
III	SOCS1	1.02E-85	0.334768511	0.382	0.134	3.11E-81
III	HLA-DPA1	1.83E-85	0.606384946	0.993	0.812	5.57E-81
III	IL7R	2.47E-85	0.864734899	0.561	0.257	7.55E-81
III	CD81	2.78E-85	0.662841242	0.946	0.65	8.48E-81
III	FCGR1B	1.03E-84	0.37424419	0.44	0.171	3.16E-80
III	P2RX7	1.59E-84	0.555262938	0.618	0.311	4.85E-80
III	NINJ1	2.58E-84	0.444957523	0.773	0.437	7.87E-80
III	TMEM109	3.03E-84	0.39971868	0.6	0.291	9.25E-80
III	RHBDF2	7.03E-84	0.32040176	0.589	0.272	2.14E-79
III	ATOX1	2.61E-83	0.538721146	0.778	0.455	7.95E-79
III	SECTM1	4.86E-83	0.283993352	0.588	0.273	1.48E-78
III	PML	5.24E-82	0.265152912	0.541	0.247	1.60E-77
III	ISG15	8.40E-82	1.283037783	0.68	0.368	2.56E-77
III	CD44	1.20E-81	0.503032391	0.968	0.733	3.67E-77
III	PSMB8	1.42E-81	0.398872982	0.809	0.484	4.33E-77
III	TAPBP	2.10E-81	0.427689257	0.883	0.581	6.40E-77
III	JAK2	2.30E-81	0.328959065	0.485	0.207	7.01E-77
III	TRAFD1	2.60E-81	0.27042226	0.461	0.194	7.92E-77
III	LILRB1	1.02E-80	0.495727482	0.662	0.345	3.11E-76
III	OAS1	1.52E-80	0.510898145	0.618	0.314	4.65E-76
III	APOL6	1.74E-80	0.505479027	0.712	0.401	5.31E-76
III	PARP14	4.03E-80	0.486652878	0.799	0.481	1.23E-75
III	MTHFD2	7.10E-80	0.437143146	0.7	0.382	2.17E-75
III	ST3GAL5	1.32E-79	0.369745538	0.52	0.236	4.03E-75
III	HLA-DRA	5.56E-79	0.628295806	1	0.91	1.70E-74
III	POMP	6.04E-79	0.503921589	0.95	0.68	1.84E-74
III	AKR1A1	1.02E-78	0.521181347	0.863	0.548	3.12E-74
III	MREG	1.97E-78	0.434633606	0.378	0.146	6.00E-74
III	PLSCR1	2.80E-78	0.425057571	0.922	0.605	8.53E-74
III	OPTN	3.33E-78	0.460113869	0.462	0.205	1.02E-73
III	SELENOS	5.68E-78	0.460847645	0.749	0.443	1.73E-73
III	ENO1	8.60E-78	0.503510289	0.976	0.709	2.62E-73
III	FCER1G	1.57E-77	0.51931708	0.991	0.86	4.79E-73
III	NMI	2.80E-77	0.303945061	0.682	0.364	8.53E-73
III	CMPK2	3.32E-77	0.301176778	0.274	0.085	1.01E-72
III	B4GALT5	1.46E-75	0.354429498	0.567	0.279	4.45E-71
III	FMNL2	1.50E-75	0.496451868	0.665	0.357	4.57E-71
III	RASSF4	1.47E-74	0.523874659	0.767	0.456	4.49E-70
III	PARP9	2.08E-74	0.339474091	0.691	0.387	6.33E-70
III	APOL4	3.90E-74	0.490333347	0.38	0.155	1.19E-69
III	STAT2	1.32E-73	0.336307942	0.654	0.347	4.04E-69
III	RNF19B	2.11E-73	0.40987801	0.591	0.309	6.44E-69
III	C5orf15	5.06E-73	0.337014111	0.58	0.292	1.54E-68
III	IFIT2	1.08E-72	0.763321056	0.474	0.214	3.30E-68
III	FPR3	1.20E-72	0.543024616	0.81	0.478	3.66E-68
III	IL21R	4.97E-72	0.267418054	0.267	0.083	1.52E-67
III	PSMB2	7.29E-72	0.391656932	0.813	0.501	2.22E-67
III	APOBEC3G	1.09E-71	0.276881975	0.471	0.21	3.31E-67
III	FBXO6	1.21E-71	0.287119711	0.405	0.167	3.68E-67
III	PSMA5	1.60E-71	0.368787377	0.683	0.385	4.88E-67
III	CCL2	3.74E-71	1.098407655	0.43	0.18	1.14E-66
III	HLA-DQA1	4.15E-71	0.775735328	0.961	0.73	1.27E-66
III	HLA-A	7.83E-71	0.518589735	1	0.936	2.39E-66
III	CASP4	8.16E-71	0.289099035	0.817	0.517	2.49E-66
III	CTSB	1.41E-70	0.70419397	0.991	0.808	4.30E-66
III	GRINA	2.27E-70	0.512790206	0.868	0.564	6.92E-66
III	PFN1	2.88E-70	0.471584376	0.995	0.875	8.77E-66
III	BLVRA	6.35E-70	0.393090836	0.706	0.394	1.94E-65
III	NR1H3	1.23E-69	0.53324692	0.557	0.283	3.75E-65
III	CTSZ	1.70E-69	0.617578146	0.932	0.637	5.19E-65
III	LY6E	2.65E-69	0.624143534	0.744	0.432	8.08E-65
III	CNDP2	2.92E-69	0.486354014	0.794	0.484	8.90E-65
III	FAM20A	6.26E-69	0.296147206	0.385	0.154	1.91E-64
III	NFKB1	6.29E-69	0.362308202	0.563	0.279	1.92E-64
III	ANXA7	9.30E-69	0.343274148	0.75	0.443	2.84E-64
III	MANF	9.92E-69	0.406623625	0.654	0.347	3.02E-64
III	CYBB	1.42E-68	0.611495643	0.959	0.707	4.34E-64
III	B2M	1.59E-68	0.356354637	1	0.995	4.86E-64
III	EPB41L3	6.74E-68	0.31075753	0.71	0.393	2.06E-63
III	SSB	7.52E-68	0.447555277	0.805	0.504	2.29E-63
III	OAS3	1.25E-67	0.519594069	0.506	0.245	3.80E-63
III	CD86	2.37E-67	0.503306955	0.861	0.542	7.22E-63
III	AK2	2.62E-67	0.365102904	0.651	0.362	7.98E-63
III	KARS	4.40E-67	0.366704091	0.654	0.362	1.34E-62
III	LYSMD2	5.06E-67	0.319442391	0.594	0.31	1.54E-62
III	TNFAIP2	5.96E-67	0.525367714	0.849	0.575	1.82E-62
III	LACTB	1.07E-66	0.373850906	0.752	0.446	3.28E-62
III	IFNGR2	1.72E-66	0.425087944	0.863	0.59	5.26E-62
III	RCN1	2.22E-66	0.300243263	0.46	0.212	6.76E-62
III	RALA	4.00E-66	0.471366171	0.646	0.361	1.22E-61
III	MMP14	1.31E-65	0.569261623	0.598	0.331	4.01E-61
III	HLA-DRB1	1.45E-65	0.542116194	0.999	0.841	4.41E-61
III	CD74	3.83E-65	0.537564354	1	0.929	1.17E-60
III	HSPA5	4.02E-65	0.498108983	0.887	0.579	1.22E-60
III	SCO2	1.40E-64	0.398637441	0.379	0.161	4.26E-60
III	IKBKE	1.53E-64	0.255422024	0.327	0.124	4.65E-60
III	MARCKS	2.73E-64	0.624337521	0.929	0.654	8.32E-60
III	PTPN2	3.70E-64	0.313988587	0.68	0.382	1.13E-59
III	PSME1	7.81E-64	0.301018785	0.901	0.613	2.38E-59
III	PSMD7	1.67E-63	0.349325793	0.743	0.435	5.09E-59
III	ISG20	5.26E-63	0.313602828	0.349	0.129	1.61E-58
III	HLA-DPB1	6.63E-63	0.483125482	0.995	0.792	2.02E-58
III	TLR8	7.05E-63	0.262363112	0.461	0.212	2.15E-58
III	DYNLT1	7.05E-63	0.338923004	0.799	0.506	2.15E-58
III	CLIC4	7.11E-63	0.38037646	0.577	0.314	2.17E-58
III	EIF5A	9.67E-63	0.404888162	0.802	0.516	2.95E-58
III	PSMB6	1.04E-62	0.334768692	0.761	0.457	3.16E-58
III	XAF1	1.06E-62	0.474005306	0.678	0.393	3.24E-58
III	RGL1	1.12E-62	0.389775384	0.434	0.198	3.42E-58
III	STX11	1.12E-62	0.27602642	0.562	0.293	3.43E-58
III	UBE2E2	1.41E-62	0.344089595	0.543	0.283	4.29E-58
III	TYMP	1.95E-62	0.801590223	0.961	0.709	5.96E-58
III	PSMC4	1.97E-62	0.262803156	0.648	0.351	6.02E-58
III	TNS3	3.02E-62	0.424755231	0.601	0.327	9.20E-58
III	SNX8	3.27E-62	0.28010734	0.478	0.227	9.97E-58
III	GNB4	3.58E-62	0.510571383	0.759	0.454	1.09E-57
III	CLEC10A	3.69E-62	0.420672032	0.468	0.213	1.13E-57
III	SCIMP	4.92E-62	0.427663446	0.551	0.298	1.50E-57
III	HLA-F	5.14E-62	0.354202575	0.871	0.593	1.57E-57
III	RTN1	5.67E-62	0.326848126	0.49	0.236	1.73E-57
III	ERP44	8.78E-62	0.349137255	0.83	0.532	2.68E-57
III	ALAS1	2.06E-61	0.493174939	0.513	0.266	6.30E-57
III	GRAMD1A	3.04E-61	0.323475448	0.506	0.252	9.28E-57
III	IL10RA	9.11E-61	0.297026132	0.727	0.422	2.78E-56
III	LHFPL2	1.16E-60	0.469380744	0.674	0.383	3.54E-56
III	PDIA6	1.43E-60	0.426481384	0.871	0.553	4.35E-56
III	MVP	1.73E-60	0.295589946	0.684	0.395	5.27E-56
III	UBE2D1	2.21E-60	0.287915906	0.773	0.491	6.75E-56
III	PSMC2	4.29E-60	0.334020454	0.651	0.366	1.31E-55
III	ACTB	5.17E-60	0.438812629	1	0.981	1.58E-55
III	CREBL2	8.97E-60	0.34852626	0.678	0.387	2.74E-55
III	NRP2	1.30E-59	0.391493946	0.544	0.29	3.96E-55
III	DSE	2.52E-59	0.358633415	0.732	0.44	7.70E-55
III	TNFAIP8	4.14E-59	0.409650792	0.623	0.354	1.26E-54
III	CTSL	5.01E-59	0.751570664	0.891	0.612	1.53E-54
III	SLC31A2	7.83E-59	0.456035904	0.772	0.473	2.39E-54
III	ARL8B	9.01E-59	0.386259981	0.784	0.481	2.75E-54
III	PSMB1	9.65E-59	0.364833873	0.901	0.616	2.94E-54
III	TXN	3.64E-58	0.805333003	0.906	0.651	1.11E-53
III	SYNGR2	3.77E-58	0.421490196	0.828	0.542	1.15E-53
III	ATP6V1A	4.48E-58	0.378579349	0.72	0.437	1.37E-53
III	SERPINB9	7.32E-58	0.267425371	0.634	0.331	2.23E-53
III	HLA-DQB1	8.55E-58	0.582738363	0.967	0.752	2.61E-53
III	ADAMDEC1	2.06E-57	0.624231869	0.45	0.214	6.27E-53
III	PSMB3	4.45E-57	0.351011575	0.889	0.609	1.36E-52
III	MYDGF	9.57E-57	0.341272448	0.776	0.481	2.92E-52
III	CD63	1.51E-56	0.451885597	0.991	0.819	4.61E-52
III	RFTN1	1.71E-55	0.304242321	0.352	0.153	5.21E-51
III	SFT2D2	4.38E-55	0.29097501	0.598	0.33	1.34E-50
III	SCARB2	9.92E-55	0.487379113	0.824	0.519	3.03E-50
III	ENPP2	2.71E-54	0.479447681	0.415	0.194	8.28E-50
III	PTAFR	3.27E-54	0.392289635	0.795	0.518	9.96E-50
III	MOB1A	3.80E-54	0.327122634	0.909	0.63	1.16E-49
III	TGFB1	5.60E-54	0.279092446	0.667	0.387	1.71E-49
III	RNF213	6.22E-54	0.279415239	0.877	0.596	1.90E-49
III	PKM	7.73E-54	0.452788557	0.956	0.692	2.36E-49
III	PLGRKT	1.02E-53	0.259925972	0.516	0.273	3.11E-49
III	GM2A	1.07E-53	0.586291189	0.705	0.435	3.25E-49
III	UBE2Z	1.18E-53	0.301502399	0.615	0.353	3.61E-49
III	CAPG	1.28E-53	0.513940171	0.941	0.663	3.91E-49
III	FGL2	1.31E-53	0.423355412	0.834	0.543	3.98E-49
III	ACTR3	2.69E-53	0.400727607	0.971	0.717	8.21E-49
III	PDIA4	4.91E-53	0.294035967	0.711	0.411	1.50E-48
III	CAMK2D	5.10E-53	0.292397681	0.496	0.256	1.56E-48
III	IFI6	7.84E-53	0.667318152	0.862	0.567	2.39E-48
III	LGALS9	1.06E-52	0.449694948	0.862	0.544	3.23E-48
III	IRF1	3.18E-52	0.315453894	0.75	0.5	9.69E-48
III	LGALS3BP	4.17E-52	0.537040779	0.721	0.451	1.27E-47
III	P4HB	9.13E-52	0.366704711	0.878	0.585	2.78E-47
III	BIRC3	1.02E-51	0.379865565	0.424	0.194	3.11E-47
III	PFKP	1.03E-51	0.28422624	0.424	0.208	3.15E-47
III	HSP90B1	5.14E-51	0.418601973	0.956	0.679	1.57E-46
III	IRF8	5.43E-51	0.385947706	0.677	0.407	1.66E-46
III	M6PR	5.73E-51	0.448604055	0.882	0.587	1.75E-46
III	CUL1	9.18E-51	0.278354229	0.413	0.201	2.80E-46
III	PSMB4	2.93E-50	0.299258116	0.757	0.486	8.94E-46
III	NUP62	5.52E-50	0.271835797	0.598	0.339	1.68E-45
III	DRAP1	5.81E-50	0.274245298	0.779	0.487	1.77E-45
III	RSU1	6.70E-50	0.41490555	0.644	0.393	2.04E-45
III	SUCNR1	8.89E-50	0.326599694	0.366	0.168	2.71E-45
III	SAR1A	9.28E-50	0.267677756	0.609	0.352	2.83E-45
III	RHOQ	1.09E-49	0.360884125	0.755	0.477	3.34E-45
III	ITPRIPL2	1.24E-49	0.263858069	0.549	0.301	3.79E-45
III	NECAP2	2.76E-49	0.259084754	0.702	0.425	8.40E-45
III	C1orf54	2.95E-49	0.349969649	0.535	0.297	9.00E-45
III	SDC4	3.22E-49	0.448958163	0.504	0.275	9.83E-45
III	FCGR3A	5.75E-49	0.506606229	0.867	0.606	1.75E-44
III	UBE2E1	5.81E-49	0.252765014	0.599	0.346	1.77E-44
III	ARF3	4.86E-48	0.261755937	0.729	0.456	1.48E-43
III	G3BP1	4.99E-48	0.303737598	0.683	0.428	1.52E-43
III	HSP90AB1	1.33E-47	0.409596608	0.954	0.725	4.06E-43
III	PLA2G7	1.55E-47	0.517066147	0.624	0.366	4.72E-43
III	TUBB	1.59E-47	0.310624904	0.876	0.599	4.85E-43
III	SLC1A3	1.79E-47	0.305642329	0.668	0.381	5.47E-43
III	ATP2A2	1.99E-47	0.411265981	0.701	0.432	6.08E-43
III	NUCB1	3.21E-47	0.349280538	0.789	0.502	9.79E-43
III	TUBA1C	3.32E-47	0.274322266	0.744	0.453	1.01E-42
III	TMEM179B	4.13E-47	0.263358933	0.65	0.387	1.26E-42
III	CCL4	5.83E-47	0.888665591	0.562	0.322	1.78E-42
III	B4GALT1	6.92E-47	0.312295287	0.699	0.445	2.11E-42
III	RAB10	9.33E-47	0.340114544	0.823	0.538	2.85E-42
III	TCN2	1.11E-46	0.29541676	0.476	0.251	3.38E-42
III	PSMD14	2.05E-46	0.2652358	0.554	0.315	6.26E-42
III	HLA-B	2.85E-46	0.328814788	1	0.953	8.70E-42
III	ANXA2	3.03E-46	0.383724692	0.984	0.732	9.23E-42
III	PGD	4.49E-46	0.317247479	0.748	0.47	1.37E-41
III	HSPA8	4.72E-46	0.451205995	0.918	0.67	1.44E-41
III	PRELID1	6.71E-46	0.341528125	0.763	0.508	2.05E-41
III	HDGF	2.03E-45	0.264615659	0.701	0.43	6.18E-41
III	UBE2L3	2.54E-45	0.250808835	0.784	0.502	7.75E-41
III	RPN2	3.93E-45	0.327538092	0.829	0.53	1.20E-40
III	VAMP8	4.18E-45	0.377902155	0.957	0.69	1.28E-40
III	HERC5	7.63E-45	0.296533038	0.304	0.132	2.33E-40
III	SPRED1	8.65E-45	0.362573665	0.566	0.332	2.64E-40
III	ATP5F1B	1.20E-44	0.325600925	0.879	0.601	3.66E-40
III	CSF1R	1.22E-44	0.322400553	0.829	0.54	3.72E-40
III	CASP1	1.28E-44	0.279318217	0.762	0.497	3.90E-40
III	RTCB	4.35E-44	0.273467513	0.538	0.303	1.33E-39
III	EHD4	1.09E-43	0.262422072	0.598	0.354	3.33E-39
III	SLC7A7	1.26E-43	0.288060164	0.817	0.523	3.83E-39
III	CHST11	1.29E-43	0.257391774	0.617	0.369	3.92E-39
III	LAIR1	2.08E-43	0.365397815	0.837	0.542	6.35E-39
III	HLA-DOA	3.28E-43	0.285949641	0.624	0.362	9.99E-39
III	CD48	3.35E-43	0.266156666	0.761	0.493	1.02E-38
III	PARK7	4.05E-43	0.268274449	0.828	0.557	1.24E-38
III	ACSL1	5.56E-43	0.253061759	0.683	0.417	1.70E-38
III	IFIT1	9.85E-43	0.635206981	0.265	0.111	3.01E-38
III	CCL4L2	9.95E-43	0.487569075	0.555	0.319	3.03E-38
III	TMEM51	1.45E-42	0.2632204	0.521	0.295	4.41E-38
III	TRAM1	1.46E-42	0.333216599	0.827	0.538	4.47E-38
III	ARFGAP3	1.57E-42	0.256835876	0.545	0.312	4.79E-38
III	SDF2L1	1.78E-42	0.285541824	0.521	0.298	5.43E-38
III	HLA-DMB	2.09E-42	0.371032196	0.933	0.646	6.38E-38
III	TPM4	2.41E-42	0.36517423	0.898	0.615	7.34E-38
III	HSPB1	2.51E-42	0.388398092	0.8	0.52	7.66E-38
III	OASL	2.53E-42	0.311524382	0.268	0.113	7.71E-38
III	HLA-C	4.18E-42	0.30044536	0.994	0.921	1.27E-37
III	EIF2AK2	5.43E-42	0.259915986	0.54	0.312	1.66E-37
III	PSMD1	6.76E-42	0.26327549	0.611	0.367	2.06E-37
III	CD4	8.72E-42	0.370069884	0.837	0.554	2.66E-37
III	TMED10	9.11E-42	0.313919671	0.852	0.553	2.78E-37
III	SLC31A1	9.69E-42	0.357116606	0.638	0.386	2.96E-37
III	DNAJA1	1.11E-41	0.291988261	0.867	0.607	3.37E-37
III	GPX4	1.18E-41	0.368924015	0.906	0.649	3.60E-37
III	HAVCR2	1.21E-41	0.328742475	0.738	0.477	3.68E-37
III	PIM1	1.25E-41	0.342069221	0.513	0.293	3.81E-37
III	GNS	1.41E-41	0.397309352	0.791	0.522	4.31E-37
III	ATP6V1F	1.42E-41	0.355120956	0.934	0.654	4.33E-37
III	PSMA2	1.83E-41	0.291186107	0.543	0.31	5.58E-37
III	VDAC1	3.23E-41	0.260895537	0.815	0.526	9.86E-37
III	SCPEP1	3.57E-41	0.274396686	0.776	0.511	1.09E-36
III	TMED9	3.84E-41	0.285748658	0.8	0.5	1.17E-36
III	C3	4.74E-41	0.410632375	0.312	0.141	1.45E-36
III	SGPL1	5.77E-41	0.295065268	0.479	0.266	1.76E-36
III	SIGLEC10	5.80E-41	0.299285429	0.435	0.228	1.77E-36
III	AGPAT3	6.45E-41	0.260683604	0.505	0.291	1.97E-36
III	CANX	1.03E-40	0.40850599	0.895	0.622	3.16E-36
III	ARHGAP31	2.48E-40	0.264711243	0.433	0.233	7.58E-36
III	SERPINA1	2.70E-40	0.287377878	0.941	0.713	8.24E-36
III	C2	2.97E-40	0.428450496	0.605	0.372	9.07E-36
III	HMGA1	3.49E-40	0.271528537	0.635	0.386	1.07E-35
III	TMSB10	3.80E-40	0.391645013	1	0.913	1.16E-35
III	SUMO3	5.07E-40	0.252276975	0.767	0.481	1.55E-35
III	RAP1B	7.23E-40	0.277217265	0.874	0.601	2.21E-35
III	PSAP	2.57E-39	0.452651046	0.994	0.859	7.85E-35
III	ARL6IP5	3.81E-39	0.31539522	0.918	0.664	1.16E-34
III	PSMA7	4.34E-39	0.285224277	0.932	0.639	1.32E-34
III	ATP1B3	7.42E-39	0.304026219	0.87	0.58	2.26E-34
III	GLIPR2	1.23E-38	0.270185736	0.763	0.483	3.75E-34
III	GSTO1	1.73E-38	0.313454019	0.949	0.669	5.29E-34
III	ATP6V1B2	3.05E-38	0.319655978	0.871	0.619	9.30E-34
III	ATP6V0E1	3.52E-38	0.291787304	0.965	0.747	1.07E-33
III	MGAT1	4.74E-38	0.356279803	0.843	0.579	1.45E-33
III	RAB1A	4.76E-38	0.269527623	0.839	0.553	1.45E-33
III	BANF1	6.68E-38	0.263259614	0.812	0.53	2.04E-33
III	YWHAG	7.64E-38	0.274614772	0.722	0.449	2.33E-33
III	C1QB	1.25E-37	0.582884018	0.802	0.613	3.81E-33
III	CYB5A	1.36E-37	0.302406016	0.576	0.358	4.15E-33
III	IFI44	1.88E-37	0.259880332	0.456	0.253	5.73E-33
III	HLA-DRB5	3.48E-37	0.621755402	0.587	0.357	1.06E-32
III	HLA-DMA	3.93E-37	0.36983751	0.944	0.69	1.20E-32
III	RDX	5.27E-37	0.3277136	0.593	0.363	1.61E-32
III	PGK1	5.91E-37	0.253762832	0.939	0.676	1.80E-32
III	NDUFB2	1.07E-36	0.268266898	0.887	0.592	3.26E-32
III	SLC15A3	1.32E-36	0.25751747	0.738	0.469	4.04E-32
III	CCL3	1.57E-36	0.296291143	0.709	0.474	4.78E-32
III	CTSA	2.44E-36	0.28025956	0.802	0.54	7.46E-32
III	ATP6AP1	2.86E-36	0.304169859	0.859	0.562	8.73E-32
III	YWHAE	3.08E-36	0.308872445	0.89	0.612	9.38E-32
III	CREG1	7.75E-36	0.393343393	0.839	0.581	2.36E-31
III	UCP2	9.22E-36	0.357720951	0.849	0.558	2.81E-31
III	LDHA	1.00E-35	0.260191389	0.916	0.65	3.07E-31
III	TUBA1B	1.31E-35	0.275456834	0.933	0.687	3.99E-31
III	ATF3	1.61E-35	0.350926432	0.579	0.358	4.90E-31
III	CFL1	1.70E-35	0.351600044	0.996	0.869	5.19E-31
III	C1QC	3.24E-35	0.542055707	0.787	0.589	9.88E-31
III	RAB7A	3.69E-35	0.304092686	0.905	0.641	1.12E-30
III	REEP4	5.63E-35	0.280580639	0.45	0.261	1.72E-30
III	NAGA	8.90E-35	0.251139139	0.65	0.409	2.71E-30
III	SQSTM1	1.27E-34	0.272703043	0.807	0.57	3.86E-30
III	IGSF6	1.40E-34	0.252634729	0.898	0.644	4.26E-30
III	CCR1	1.61E-34	0.275083125	0.713	0.48	4.91E-30
III	GPR137B	3.85E-34	0.276913472	0.565	0.345	1.18E-29
III	TPI1	3.90E-34	0.279790142	0.946	0.701	1.19E-29
III	ALDH2	4.61E-34	0.424100342	0.793	0.537	1.40E-29
III	SIRPA	2.68E-33	0.264936947	0.791	0.527	8.18E-29
III	FCGR2B	3.10E-33	0.307609469	0.668	0.433	9.46E-29
III	PPIB	5.60E-33	0.27809969	0.854	0.602	1.71E-28
III	GRN	9.21E-33	0.36329273	0.971	0.764	2.81E-28
III	ADA2	1.04E-32	0.293786028	0.855	0.575	3.18E-28
III	LYZ	2.48E-32	0.45165999	0.994	0.888	7.55E-28
III	DNASE2	2.67E-32	0.30073429	0.613	0.389	8.15E-28
III	IL18	3.72E-32	0.407160921	0.582	0.389	1.14E-27
III	FN1	4.59E-32	0.329031367	0.629	0.396	1.40E-27
III	NPC2	1.98E-31	0.321265515	0.994	0.805	6.05E-27
III	GRB2	3.61E-31	0.278351817	0.91	0.66	1.10E-26
III	TGFBI	2.04E-30	0.290680062	0.839	0.571	6.22E-26
III	TNF	2.18E-30	0.360533719	0.284	0.136	6.64E-26
III	CD83	3.36E-30	0.274766829	0.694	0.472	1.03E-25
III	SIGLEC1	4.89E-30	0.29535056	0.539	0.331	1.49E-25
III	MMP9	1.16E-29	0.577909594	0.388	0.218	3.55E-25
III	CXCL16	3.02E-29	0.270491528	0.879	0.627	9.23E-25
III	SGK1	4.42E-29	0.309537456	0.787	0.548	1.35E-24
III	KCTD12	6.03E-28	0.290738902	0.85	0.592	1.84E-23
III	HLA-DQA2	1.00E-27	0.675166843	0.46	0.292	3.05E-23
III	CLIC1	1.43E-27	0.261524488	0.937	0.701	4.36E-23
III	SAMHD1	1.65E-27	0.304122916	0.91	0.657	5.03E-23
III	CAPZB	1.23E-26	0.252761642	0.934	0.699	3.75E-22
III	LAMP1	5.46E-26	0.302153908	0.88	0.618	1.67E-21
III	TPP1	6.71E-26	0.306132675	0.879	0.637	2.05E-21
III	GLUL	2.86E-25	0.385154835	0.952	0.765	8.72E-21
III	PNKD	3.43E-25	0.277779547	0.544	0.366	1.05E-20
III	C1QA	4.88E-25	0.446617587	0.79	0.618	1.49E-20
III	NCF1	8.69E-25	0.303352732	0.368	0.209	2.65E-20
III	CD163	1.49E-24	0.358984587	0.798	0.558	4.54E-20
III	TPM3	1.66E-24	0.267530373	0.959	0.731	5.06E-20
III	PPIA	1.79E-24	0.255709059	0.985	0.778	5.46E-20
III	ANXA5	2.55E-24	0.258278876	0.968	0.722	7.78E-20
III	GPR183	8.49E-24	0.40609086	0.578	0.406	2.59E-19
III	CHI3L1	1.41E-22	0.356333783	0.354	0.205	4.30E-18
III	RGS1	5.25E-21	0.324016181	0.65	0.46	1.60E-16
III	MTATP6P1	9.29E-19	0.411346033	0.523	0.362	2.83E-14
III	AC020656.1	1.00E-17	0.286742523	0.437	0.288	3.06E-13
III	IFI27	3.19E-17	0.401792678	0.421	0.279	9.72E-13
III	GPX1	7.07E-17	0.260035751	0.507	0.337	2.16E-12
III	CYBA	4.33E-16	0.343272388	0.946	0.782	1.32E-11
III	ARL4C	1.95E-14	0.285203204	0.512	0.355	5.96E-10
